# Supplementary material for: Small molecule-nanobody conjugate induced proximity controls intracellular processes and modulates endogenous unligandable targets
Source: Nat Commun. 2023 Mar 24;14:1635. doi: 10.1038/s41467-023-37237-x (PMC10039045; doi:10.1038/s41467-023-37237-x)
Supplement: Supplementary file 3 — Supplementary Data 1 [file 41467_2023_37237_MOESM3_ESM.xlsx]

## Sheet: Primers
List of primers used for construction of plasmids that invovle PCR amplification or site-directed mutagenesis
Entry	Plasmid Name	Amplicon	FWD Sequence (5’-3’)	REV Sequence (5’-3’)	Additional notes
1	EGFP-mito-IRES-mCherry-eDHFR	EGFP	TTAAAGGCGCGCCTTACCGGTCGCCACCATGG	ACTTGTACAGCTCGTCCATGC	Insert EGFP before mito-IRES-mCherry-eDHFR
2	EGFP-NES-Rac1ΔCAAX	NES-Rac1ΔCAAX	AAAGGTACCCTGCAGAACAAGCTGGAAGAGTTGGATCTGGGAGGTTCCATGCAGGCCATCAAGTG	AAAGGATCCTCATTTTCTCTTCCTCTTCTTCACGGGAG	NES-Rac1ΔCAAX was amplified from the Rac1-containing plasmid, pcDNA3.1-3xFlag from Youze Biotech, and then was inserted into EGFP-C1 plasmid
3	EGFP-NES-Rac1Q61LΔCAAX	Introduce Q61L mutation	GGGATACAGCTGGACTAGAAGATTATGACAG	CTGTCATAATCTTCTAGTCCAGCTGTATCCC	QuickChange mutagenesis
4	mCherry-eDHFR-CAAX	mCherry	TAAACCGGTCGCCACCATGGTGAGCAAG	AAATCCGGACTTGTACAGCTCGTCCATGCC	Insert mCherry before eDHFR-CAAX
5	PEX3-mCherry-eDHFR	eDHFR	AGCTGTACAAGTCCGGACTCAGATCTATGATCAGTCTGATTGCGGCG	ATCAGTTATCTAGATCCGGTGGATCCTTACCGCCGCTCCAGAATCTC	Insert eDHFR after PEX3-mCherry
6	KIF5BN-EGFP	EGFP	TATACCGGTCGCCACCATGGTGAGCAAG	ATAGCGGCCGCTTTACTTGTACAGCTCGTCCATGCC	Insert EGFP after KIF5BN
7	mCherry-eDHFR	eDHFR	CACCGGCGGCATGGACGAGCTGTACAAGTCCGGACTCAGATCTCGAG	CTGATTATGATCTAGAGTCGCGGCCGCTTACCGCCGCTCCAGAATCTC	Insert eDHFR after mCherry in mCherry-C1 vector
8	EGFP-mito	mito	TATTGTACAAGGGTGGTGAATCCGGTG	AATTCCGGAGATCAGTTATCTAGATCCGGTGGATCC	Insert mito after EGFP in EGFP-C1 vector
9	TBP-mCherry	TBP	AGATCTCGAGCTCAAGCTTCGAATTCATGGCGGTGCAGCTGGTG	TTGCTCACCATGGTGGCGACCGGTGGGGAACCTCCTGAGGAGACGGTGACCTG	Insert TBP before mCherry in mCherry-N1 vector
10	EGFP-hTPX2	hTPX2	TCACTCTCGGCATGGACGAG	GCAATCAGACTGATCATAGCTCCGGAGCAGTGGAATCGAGTGGAGAATTTG	Insert hTPX2 after EGFP in EGFP-C1 vector
11	mCherry-eDHFR-Lamin A/C	eDHFR	TCTGGAGCGGCGGCTCGAGCAAGCTTCGGAGACCCCGTCCCAGCG	CTCATCTTACCGGAACCGCCGGATCCTTACATGATGCTGCAGTTCTGGGG	Insert eDHFR between mCherry-Lamin A/C
12	mTurquoise2	mTurquoise2	GTACCGCGGGCCCGGGATCCACCGGTCATGGTGAGCAAGGGCGAG	GCTGATTATGATCTAGAGTCGCGGCCGCTCTTGTACAGCTCGTCCATGCC	Replace EGFP by mTurquoise2 in EGFP-N1 vector
13	HT-mCherry-CAAX	HaloTag (HT)	TTTAGTGAACCGTCAGATCCGCTAGCGATGGCAGAAATCGGTACTGGC	CCTTGCTCACCATGGTGGCGACCGGTAGTCCGGAAATCTCGAGCG	Insert HaloTag before mCherry-CAAX
14	mScarlet-TBP-SAAX	Introduce Cys to Ser mutation	GCACTCGAGGGTGGCTCCAAGATGAGCAAAGATGGTAAAAAGAAGAAAAAGAAGTCAAAGACAAAGAGTGTAATTATGTAAGGATCCACC	GGTGGATCCTTACATAATTACACTCTTTGTCTTTGACTTCTTTTTCTTCTTTTTACCATCTTTGCTCATCTTGGAGCCACCCTCGAGTGC	QuickChange mutagenesis
15	eDHFR-EGFP-NES-Rac1Q61LΔCAAX	eDHFR	TTTAGTGAACCGTCAGATCCGCTAGCGATGATCAGTCTGATTGCGGCG	TCGAGATCTGAGTCCGGACTTGTACAGCTCGTCCATGCCGAGAG	Insert eDHFR before EGFP-Rac1Q61LΔCAAX
16	RBP-Intein-His6	RBP	AAGAAGGAGATATACATATGGCTAGCATGGCGCAGGTTCAGCTG	CCCGTGATGCATCCACCGCCCTCGAGGATCGCTTCTTTAGAAACGGTAACCTG	Insert RBP before Intein-His6
17	mCherry-CPP-TBP-TBP-CAAX	TBP	GAAAACCTGTACTTCCAGGGAATTCTG	TGCACCGCCATCTTGTACAGGGAACCACCGGAACCGCCGGATCC	Add TBP in mCherry-CPP-TBP-CAAX
18	mCherry-CPP-TBP-TBP	TBP	CCCAGGTCACCGTCTCCTCAGGATCCGGCGGTTCCATGGCGGTGCAGCTGGTG	GGCTTTGTTAGCAGCCGGATGCGGCCGCTTATGAGGAGACGGTGACCTGG	Replace CAAX by TBP in mCherry-CPP-TBP-CAAX
19	FKBP-EGFP-mito	FKBP	TTTAGTGAACCGTCAGATCCGCTAGCATGGGAGTGCAGGTGGAAAC	CCTTGCTCACCATGGTGGCGACCGGTGAGCCTCCTTCCAGTTTTAGAAGCTCCACATCG	Insert FKBP before EGFP-mito
20	mCherry-GID	GID	GCATGGACGAGCTGTACAAGTCCGGAGGCTCCATGGCTGCGAGCGATGAAG	CCGGTGGATCCCGGGCCCGCGGTACCTCAACATTCCGCGTTTACAAACGC	Insert GID after mCherry in mCherry-C1 vector
21	GAI-EGFP-mito	GAI	TTTAGTGAACCGTCAGATCCGCTAGCATGAAGAGAGATCATCATCATCATCATCAAG	CCTTGCTCACCATGGTGGCGACCGGTGAGCCTCCAGGATTAAGGTCGGTGAGCATAG	Insert GAI before EGFP-mito
22	mScarlet-eDHFR	mScarlet-eDHFR	AGAAAACCTGTACTTCCAGGGAATTCTGGGAGGCTCCATGGTGAGCAAGGGCGAG	GCTTTGTTAGCAGCCGGATCGCGGCCGCTTACCGCCGCTCCAGAATCTC	Insert mScarlet-eDHFR in pET28a(+) vector
23	TagBFP2-eDHFR-RAB1b	TagBFP2	CCGTCAGATCCGCTAGCGCTACCGGTCATGAGCGAGCTGATTAAGGAGAAC	GCAATCAGACTGATCATAGCTCCGGAGGAGCCTCCATTAAGCTTGTGCCCCAGTTTGC	Insert TagBFP2 before eDHFR-RAB1b
24	TBP-CAAX	TBP-CAAX	ATAAAGCTTCAGAAAACCTGTACTTCCAGTGTGGAGGTGGAGCTAGCATGGCGGTG	AAAGCGGCCGCTTACATAATTACACACTTTGTCTTTGACTTC	Insert TBP-CAAX in pET28a(+) vector
