# Supplementary material for: Small molecule-nanobody conjugate induced proximity controls intracellular processes and modulates endogenous unligandable targets
Source: Nat Commun. 2023 Mar 24;14:1635. doi: 10.1038/s41467-023-37237-x (PMC10039045; doi:10.1038/s41467-023-37237-x)
Supplement: Supplementary file 4 — Supplementary Software [file 41467_2023_37237_MOESM4_ESM.zip]

Archive with 2 entries (2 files):
- readme.txt
- Manders_Coefficients.class
