# Supplementary material for: Small molecule-nanobody conjugate induced proximity controls intracellular processes and modulates endogenous unligandable targets
Source: Nat Commun. 2023 Mar 24;14:1635. doi: 10.1038/s41467-023-37237-x (PMC10039045; doi:10.1038/s41467-023-37237-x)
Supplement: Supplementary file 4 — Supplementary Software [file 41467_2023_37237_MOESM4_ESM.zip › readme.txt]

System: Windows 10. This does not exclude that other system may also work for this program, for example, other versions of Window.

This plugin allows the calculation of Pearson's coefficients (along with Manders' coefficients as well). The following is how to use:

1. Copy "Manders_Coefficients.class" code file to the "plugins" folder of the ImageJ/Fiji solftware folder.
2. Open an image, convert to 8 bit (Image/Type/8-bit), and split channels (Image/Color/Split Channels).
3. Perform PCC analysis using this plugin by first open it (Plugins/Manders Coefficients)
4. Select channel 1 (Ch1) and channel 2 (Ch2) to be analyzed, use default setings (select "Current slice only", "Use threshold", and "Exclude zero-zero pixels") and click OK button to finish the analysis.
