# Supplementary material for: Small molecule-nanobody conjugate induced proximity controls intracellular processes and modulates endogenous unligandable targets
Source: Nat Commun. 2023 Mar 24;14:1635. doi: 10.1038/s41467-023-37237-x (PMC10039045; doi:10.1038/s41467-023-37237-x)
Supplement: Supplementary file 6 — Source Data [file 41467_2023_37237_MOESM6_ESM.xlsx]

## Sheet: Fig. 1
Fig. 1e:	V(EGFP)	EGFP	eDHFR	GBP-TMP		Fig. 1f	V(GEGT)	+ GBP-TMP	V(G+E)	- GBP-TMP
	13.0013	0.00206584	-0.0196215	-0.0092			13.0009	0.20692	13.0222	0.00259
	13.0026	0.00250787	-0.0202734	-0.007488			13.0022	0.206936	13.0235	0.001679
	13.0039	0.0034337	-0.0205961	-0.006033			13.0036	0.206585	13.0248	0.001699
	13.0052	0.00385978	-0.0201503	-0.006471			13.0049	0.204897	13.0262	0.00215
	13.0066	0.00395548	-0.021066	-0.005912			13.0062	0.204524	13.0275	0.001695
	13.0079	0.00433219	-0.0205827	-0.005577			13.0076	0.203721	13.0288	0.00165
	13.0092	0.00442105	-0.0192051	-0.003675			13.0089	0.203152	13.0302	0.00234
	13.0106	0.0044613	-0.0186602	-0.003923			13.0102	0.20256	13.0315	0.002968
	13.0119	0.00356206	-0.0192265	-0.004052			13.0116	0.202292	13.0328	0.001329
	13.0132	0.00327117	-0.0215292	-0.004384			13.0129	0.202415	13.0342	0.00051
	13.0146	0.00301977	-0.0234571	-0.004162			13.0142	0.202678	13.0355	0.000379
	13.0159	0.00257622	-0.0232804	-0.003598			13.0155	0.202449	13.0368	4.7e-05
	13.0172	0.00220179	-0.0220902	-0.002961			13.0169	0.202521	13.0382	0.000144
	13.0186	0.00190103	-0.0218077	-0.001432			13.0182	0.201298	13.0395	-0.000106
	13.0199	0.00174761	-0.0214007	-0.003774			13.0195	0.19945	13.0408	0.001047
	13.0212	0.001639	-0.0219309	-0.004037			13.0209	0.199556	13.0422	0.002394
	13.0226	0.001879	-0.0223606	-0.004121			13.0222	0.200464	13.0435	0.002014
	13.0239	0.00254357	-0.0218131	-0.004806			13.0235	0.200643	13.0448	0.00057
	13.0252	0.00313066	-0.0221638	-0.005734			13.0249	0.200512	13.0462	-0.000329
	13.0266	0.003038	-0.0218291	-0.00587			13.0262	0.200007	13.0475	-0.000713
	13.0279	0.00281015	-0.0222656	-0.005245			13.0275	0.200438	13.0488	-0.001008
	13.0292	0.00261952	-0.022536	-0.005336			13.0289	0.200349	13.0501	-0.000866
	13.0305	0.00216382	-0.0224088	-0.004843			13.0302	0.19927	13.0515	-0.001983
	13.0319	0.00253369	-0.0218077	-0.004431			13.0315	0.19903	13.0528	-0.000861
	13.0332	0.00208483	-0.0202333	-0.003208			13.0328	0.19823	13.0541	0.000115
	13.0345	0.00213647	-0.0203698	-0.003308			13.0342	0.198473	13.0555	-0.000124
	13.0359	0.00227242	-0.0211597	-0.003703			13.0355	0.199062	13.0568	0.001068
	13.0372	0.00280407	-0.0201503	-0.004574			13.0368	0.199147	13.0581	0.000879
	13.0385	0.00289294	-0.0183322	-0.004505			13.0382	0.200006	13.0595	0.001847
	13.0399	0.00241141	-0.0169626	-0.004138			13.0395	0.201627	13.0608	0.001622
	13.0412	0.00172482	-0.0167096	-0.005722			13.0408	0.202301	13.0621	0.001715
	13.0425	0.0022466	-0.0169224	-0.006328			13.0422	0.202171	13.0635	0.00147
	13.0439	0.00260736	-0.016901	-0.007174			13.0435	0.201929	13.0648	0.002097
	13.0452	0.00264002	-0.0176347	-0.006967			13.0448	0.202166	13.0661	0.003328
	13.0465	0.00255192	-0.0175169	-0.006059			13.0462	0.202183	13.0675	0.004902
	13.0479	0.00265066	-0.0191114	-0.005038			13.0475	0.201446	13.0688	0.00576
	13.0492	0.00378611	-0.0199227	-0.004795			13.0488	0.199799	13.0701	0.005394
	13.0505	0.00555498	-0.0214154	-0.005057			13.0501	0.199019	13.0715	0.004202
	13.0519	0.00631904	-0.0212521	-0.005534			13.0515	0.19945	13.0728	0.003841
	13.0532	0.00658942	-0.0217997	-0.003672			13.0528	0.200121	13.0741	0.003105
	13.0545	0.0067512	-0.0209937	-0.003584			13.0541	0.199953	13.0755	0.002377
	13.0558	0.0069274	-0.020892	-0.002908			13.0555	0.200398	13.0768	0.002318
	13.0572	0.00584739	-0.0210995	-0.00337			13.0568	0.200676	13.0781	0.002465
	13.0585	0.00514409	-0.0211276	-0.002238			13.0581	0.200702	13.0794	0.003495
	13.0598	0.00530815	-0.0208933	-0.000868			13.0595	0.201139	13.0808	0.002585
	13.0612	0.0060441	-0.0210446	-0.002607			13.0608	0.201757	13.0821	0.002078
	13.0625	0.00664411	-0.020888	-0.003579			13.0621	0.201529	13.0834	0.002932
	13.0638	0.00730335	-0.0190203	-0.00357			13.0635	0.202027	13.0848	0.005396
	13.0652	0.0074788	-0.0180684	-0.003152			13.0648	0.202018	13.0861	0.005924
	13.0665	0.00823678	-0.0181086	-0.003037			13.0661	0.202184	13.0874	0.006861
	13.0678	0.00821475	-0.017482	-0.002347			13.0675	0.201074	13.0888	0.006623
	13.0692	0.00804462	-0.0159705	-0.003562			13.0688	0.201179	13.0901	0.005366
	13.0705	0.00766487	-0.0152128	-0.00301			13.0701	0.201559	13.0914	0.006328
	13.0718	0.00791095	-0.0154163	-0.002908			13.0714	0.201543	13.0928	0.006111
	13.0732	0.00769374	-0.0149169	-0.003919			13.0728	0.201139	13.0941	0.006348
	13.0745	0.00755475	-0.0148928	-0.003312			13.0741	0.200804	13.0954	0.006748
	13.0758	0.00740285	-0.0147148	-0.003966			13.0754	0.20025	13.0968	0.007461
	13.0772	0.00742943	-0.015257	-0.004196			13.0768	0.200538	13.0981	0.007742
	13.0785	0.00757829	-0.0157778	-0.004841			13.0781	0.200359	13.0994	0.007581
	13.0798	0.00707246	-0.0143881	-0.004657			13.0794	0.200722	13.1007	0.007094
	13.0811	0.00707322	-0.0134857	-0.005726			13.0808	0.202205	13.1021	0.006908
	13.0825	0.006376	-0.0136558	-0.005682			13.0821	0.203567	13.1034	0.007439
	13.0838	0.00519118	-0.0137281	-0.005248			13.0834	0.203777	13.1047	0.008613
	13.0851	0.00518587	-0.0136317	-0.005838			13.0848	0.204327	13.1061	0.009048
	13.0865	0.0051965	-0.0124589	-0.007016			13.0861	0.204612	13.1074	0.010511
	13.0878	0.00481523	-0.0129355	-0.006611			13.0874	0.204733	13.1087	0.011452
	13.0891	0.00450535	-0.0128284	-0.007235			13.0887	0.204329	13.1101	0.011976
	13.0905	0.00584511	-0.014277	-0.006196			13.0901	0.204244	13.1114	0.011483
	13.0918	0.00680816	-0.0149397	-0.005769			13.0914	0.20528	13.1127	0.010572
	13.0931	0.00699727	-0.014866	-0.006422			13.0927	0.2056	13.1141	0.0112
	13.0945	0.00654157	-0.0141257	-0.006566			13.0941	0.205278	13.1154	0.012737
	13.0958	0.0066479	-0.0142917	-0.006072			13.0954	0.205252	13.1167	0.012754
	13.0971	0.00712791	-0.0152543	-0.006125			13.0967	0.205368	13.1181	0.012175
	13.0985	0.00738234	-0.0159612	-0.006169			13.0981	0.205789	13.1194	0.01116
	13.0998	0.00697449	-0.0166922	-0.007167			13.0994	0.205642	13.1207	0.009592
	13.1011	0.00685905	-0.0177726	-0.007484			13.1007	0.206264	13.1221	0.011142
	13.1025	0.00756994	-0.0179774	-0.007115			13.1021	0.206605	13.1234	0.011417
	13.1038	0.00768158	-0.0179292	-0.007725			13.1034	0.206858	13.1247	0.01158
	13.1051	0.00741348	-0.0190685	-0.007973			13.1047	0.206901	13.1261	0.011285
	13.1064	0.00824513	-0.0185759	-0.007761			13.106	0.206565	13.1274	0.011468
	13.1078	0.00910337	-0.0181541	-0.007334			13.1074	0.206667	13.1287	0.011692
	13.1091	0.00996464	-0.0182063	-0.006957			13.1087	0.207766	13.13	0.012601
	13.1104	0.0103664	-0.0167711	-0.007279			13.11	0.208116	13.1314	0.011464
	13.1118	0.0104606	-0.0142127	-0.007466			13.1114	0.208173	13.1327	0.010824
	13.1131	0.010772	-0.0136477	-0.007818			13.1127	0.20757	13.134	0.01081
	13.1144	0.0101682	-0.0124656	-0.007786			13.114	0.20612	13.1354	0.010758
	13.1158	0.0097573	-0.011258	-0.008327			13.1154	0.206084	13.1367	0.009925
	13.1171	0.00996084	-0.0105029	-0.00721			13.1167	0.20691	13.138	0.009337
	13.1184	0.00950362	-0.0117587	-0.006873			13.118	0.206098	13.1394	0.008418
	13.1198	0.00959325	-0.0136959	-0.0049			13.1194	0.20559	13.1407	0.007789
	13.1211	0.0103877	-0.0134121	-0.005285			13.1207	0.20535	13.142	0.006957
	13.1224	0.0107636	-0.0141712	-0.005072			13.122	0.206429	13.1434	0.006436
	13.1238	0.0108122	-0.0136437	-0.005053			13.1233	0.206577	13.1447	0.005849
	13.1251	0.0105571	-0.0116596	-0.005441			13.1247	0.205579	13.146	0.00647
	13.1264	0.0101689	-0.0112513	-0.005886			13.126	0.206316	13.1474	0.00644
	13.1278	0.0102927	-0.0128699	-0.005397			13.1273	0.20763	13.1487	0.005486
	13.1291	0.0093259	-0.0132889	-0.004973			13.1287	0.20884	13.15	0.004645
	13.1304	0.00934793	-0.0134884	-0.006317			13.13	0.210071	13.1514	0.004384
	13.1318	0.0101864	-0.0138606	-0.006485			13.1313	0.210364	13.1527	0.003769
	13.1331	0.010317	-0.0142181	-0.006056			13.1327	0.210046	13.154	0.005262
	13.1344	0.0103414	-0.0125847	-0.006116			13.134	0.209765	13.1554	0.004218
	13.1357	0.00949755	-0.0126744	-0.005136			13.1353	0.209363	13.1567	0.005056
	13.1371	0.00974059	-0.0124375	-0.004459			13.1367	0.210058	13.158	0.003958
	13.1384	0.010197	-0.0113811	-0.004678			13.138	0.210656	13.1593	0.003565
	13.1397	0.00934185	-0.0111669	-0.005162			13.1393	0.21084	13.1607	0.00332
	13.1411	0.00847602	-0.0111134	-0.005656			13.1407	0.211416	13.162	0.003551
	13.1424	0.00754715	-0.0131443	-0.006281			13.142	0.211083	13.1633	0.002664
	13.1437	0.00700943	-0.0152342	-0.004018			13.1433	0.210914	13.1647	0.002664
	13.1451	0.00687272	-0.0170603	-0.003795			13.1446	0.2121	13.166	0.002236
	13.1464	0.00666765	-0.0177806	-0.004557			13.146	0.213097	13.1673	0.002974
	13.1477	0.00687272	-0.018379	-0.004824			13.1473	0.213315	13.1687	0.003389
	13.1491	0.00708841	-0.0174231	-0.005242			13.1486	0.213777	13.17	0.004431
	13.1504	0.00715601	-0.0170858	-0.005757			13.15	0.214024	13.1713	0.004141
	13.1517	0.00767095	-0.0155689	-0.006187			13.1513	0.21475	13.1727	0.005602
	13.1531	0.00676942	-0.0130734	-0.007492			13.1526	0.215507	13.174	0.006035
	13.1544	0.00579726	-0.0133304	-0.007409			13.154	0.215648	13.1753	0.007245
	13.1557	0.00552384	-0.0126021	-0.005228			13.1553	0.215067	13.1767	0.008016
	13.1571	0.00585802	-0.0121831	-0.005435			13.1566	0.215414	13.178	0.009101
	13.1584	0.00551093	-0.0119715	-0.006131			13.158	0.216698	13.1793	0.008983
	13.1597	0.0050803	-0.0118363	-0.005384			13.1593	0.216727	13.1806	0.007997
	13.161	0.00392889	-0.0107854	-0.004836			13.1606	0.216568	13.182	0.009484
	13.1624	0.00406409	-0.00965676	-0.005189			13.1619	0.216278	13.1833	0.010881
	13.1637	0.00313446	-0.00864999	-0.004328			13.1633	0.21605	13.1846	0.011509
	13.165	0.00173242	-0.00831529	-0.004237			13.1646	0.216336	13.186	0.012148
	13.1664	0.00126533	-0.00798728	-0.004922			13.1659	0.217791	13.1873	0.011556
	13.1677	0.00110279	-0.00877851	-0.004921			13.1673	0.218333	13.1886	0.011041
	13.169	0.00167925	-0.00862857	-0.003691			13.1686	0.218524	13.19	0.011393
	13.1704	0.000823298	-0.00765392	-0.003777			13.1699	0.21889	13.1913	0.012559
	13.1717	0.00047089	-0.00736072	-0.003503			13.1713	0.219904	13.1926	0.012272
	13.173	0.00107241	-0.00935955	-0.002569			13.1726	0.221235	13.194	0.011627
	13.1744	0.00133824	-0.00954029	-0.001106			13.1739	0.222538	13.1953	0.010099
	13.1757	0.00183951	-0.0091922	0.000149			13.1753	0.223287	13.1966	0.009318
	13.177	0.00208863	-0.00771283	-0.001654			13.1766	0.222829	13.198	0.009028
	13.1784	0.00187217	-0.00686403	-0.001081			13.1779	0.221948	13.1993	0.00931
	13.1797	0.00283977	-0.00589474	-0.000273			13.1792	0.221932	13.2006	0.008287
	13.181	0.00297116	-0.00594963	-1.3e-05			13.1806	0.223129	13.202	0.006592
	13.1824	0.00335243	-0.00541946	-0.000161			13.1819	0.223185	13.2033	0.00513
	13.1837	0.00268179	-0.00687206	-0.001109			13.1832	0.222802	13.2046	0.005111
	13.185	0.0022185	-0.00774496	-0.000337			13.1846	0.223245	13.206	0.003782
	13.1863	0.00320205	-0.00948674	-0.001177			13.1859	0.223142	13.2073	0.003157
	13.1877	0.00289597	-0.00942515	-0.000324			13.1872	0.223761	13.2086	0.001687
	13.189	0.00272661	-0.00874102	-0.001777			13.1886	0.22461	13.2099	0.000688
	13.1903	0.00201875	-0.0098857	-0.000795			13.1899	0.224334	13.2113	0.00018
	13.1917	0.00297952	-0.0105056	0.000635			13.1912	0.223984	13.2126	9.2e-05
	13.193	0.00394484	-0.0110371	0.001045			13.1926	0.224442	13.2139	0.00116
	13.1943	0.00596132	-0.0110746	0.000935			13.1939	0.225435	13.2153	0.000598
	13.1957	0.00646259	-0.0114374	0.001118			13.1952	0.226199	13.2166	-0.000254
	13.197	0.00636841	-0.0115538	-0.000177			13.1965	0.226135	13.2179	-0.001761
	13.1983	0.00636233	-0.0107881	-1.8e-05			13.1979	0.225467	13.2193	-0.002706
	13.1997	0.0069236	-0.00996469	0.001064			13.1992	0.225037	13.2206	-0.002348
	13.201	0.00657499	-0.00917346	0.001392			13.2005	0.225848	13.2219	-0.002784
	13.2023	0.00601752	-0.0103998	-0.000259			13.2019	0.227081	13.2233	-0.005449
	13.2037	0.00628638	-0.0121951	0.000165			13.2032	0.227159	13.2246	-0.006284
	13.205	0.00599929	-0.0139731	0.000348			13.2045	0.226689	13.2259	-0.007178
	13.2063	0.00559751	-0.0132903	0.000283			13.2059	0.226221	13.2273	-0.006368
	13.2077	0.00552764	-0.0104266	0.000517			13.2072	0.225889	13.2286	-0.005811
	13.209	0.00563245	-0.00866337	0.001062			13.2085	0.227532	13.2299	-0.0068
	13.2103	0.00492916	-0.008899	0.001581			13.2099	0.229242	13.2313	-0.006787
	13.2117	0.00572131	-0.00925379	0.001906			13.2112	0.230135	13.2326	-0.005846
	13.213	0.00509776	-0.0099031	0.0021			13.2125	0.230241	13.2339	-0.004894
	13.2143	0.00462156	-0.00787884	0.002233			13.2138	0.229672	13.2352	-0.00434
	13.2156	0.00501954	-0.0100892	0.003014			13.2152	0.230523	13.2366	-0.003255
	13.217	0.00612385	-0.0101267	0.004784			13.2165	0.231384	13.2379	-0.003474
	13.2183	0.00595524	-0.00845318	0.004824			13.2178	0.231253	13.2392	-0.00189
	13.2196	0.0052603	-0.00734198	0.005172			13.2192	0.232338	13.2406	-0.000744
	13.221	0.00541979	-0.00744507	0.004602			13.2205	0.233096	13.2419	0.000127
	13.2223	0.00495574	-0.00926316	0.002968			13.2218	0.233767	13.2432	0.001809
	13.2236	0.00464358	-0.0078119	0.002071			13.2232	0.235578	13.2446	0.002015
	13.225	0.00382864	-0.00800067	0.000745			13.2245	0.23656	13.2459	0.003025
	13.2263	0.00343522	-0.00800067	0.000272			13.2258	0.236478	13.2472	0.003386
	13.2276	0.00261572	-0.00907572	0.000781			13.2272	0.236029	13.2486	0.003179
	13.229	0.00269926	-0.0102552	0.000173			13.2285	0.236686	13.2499	0.003472
	13.2303	0.00375421	-0.0113838	0.000844			13.2298	0.237655	13.2512	0.004755
	13.2316	0.00343522	-0.0101106	0.001573			13.2312	0.238533	13.2526	0.005872
	13.233	0.00342611	-0.0116462	0.001408			13.2325	0.239772	13.2539	0.005651
	13.2343	0.00414535	-0.0122554	0.002201			13.2338	0.240538	13.2552	0.006931
	13.2356	0.00459498	-0.0118029	0.00296			13.2351	0.24086	13.2566	0.009063
	13.237	0.0051684	-0.0119461	0.003559			13.2365	0.240869	13.2579	0.010548
	13.2383	0.00570081	-0.0113798	0.00341			13.2378	0.240957	13.2592	0.012742
	13.2396	0.00622562	-0.0105819	0.003774			13.2391	0.241553	13.2605	0.014055
	13.2409	0.00638436	-0.0139985	0.002955			13.2405	0.24213	13.2619	0.014286
	13.2423	0.00616486	-0.0150735	0.002412			13.2418	0.241637	13.2632	0.01498
	13.2436	0.00620967	-0.0144684	0.002348			13.2431	0.241705	13.2645	0.015503
	13.2449	0.00493219	-0.0134563	0.002525			13.2445	0.242851	13.2659	0.014421
	13.2463	0.00479093	-0.0150789	0.002557			13.2458	0.243277	13.2672	0.01363
	13.2476	0.00540764	-0.0175517	0.003111			13.2471	0.244765	13.2685	0.012949
	13.2489	0.0050446	-0.0164043	0.003085			13.2485	0.245877	13.2699	0.013289
	13.2503	0.00469979	-0.0160495	0.002763			13.2498	0.246421	13.2712	0.014123
	13.2516	0.0054441	-0.0163534	0.003467			13.2511	0.247317	13.2725	0.014554
	13.2529	0.00526637	-0.0168448	0.003956			13.2524	0.248156	13.2739	0.014262
	13.2543	0.00496789	-0.0179024	0.003966			13.2538	0.24898	13.2752	0.014712
	13.2556	0.00537802	-0.0167243	0.00558			13.2551	0.249718	13.2765	0.014757
	13.2569	0.00583296	-0.0182385	0.005578			13.2564	0.249579	13.2779	0.014439
	13.2583	0.00539549	-0.0180095	0.006644			13.2578	0.249439	13.2792	0.013293
	13.2596	0.00516916	-0.017719	0.007462			13.2591	0.249061	13.2805	0.014122
	13.2609	0.0043732	-0.0156546	0.007978			13.2604	0.248432	13.2819	0.014376
	13.2623	0.0037094	-0.0158005	0.0092			13.2618	0.248461	13.2832	0.013205
	13.2636	0.00382256	-0.0146692	0.009701			13.2631	0.248944	13.2845	0.012452
	13.2649	0.00453573	-0.0175222	0.009912			13.2644	0.250965	13.2858	0.011515
	13.2662	0.00517675	-0.0143801	0.009213			13.2658	0.252938	13.2872	0.011574
	13.2676	0.0049808	-0.0142114	0.008834			13.2671	0.25408	13.2885	0.011916
	13.2689	0.00510536	-0.0140065	0.009278			13.2684	0.254626	13.2898	0.011667
	13.2702	0.00501422	-0.014526	0.008167			13.2697	0.255337	13.2912	0.010942
	13.2716	0.00569473	-0.0155046	0.006919			13.2711	0.256873	13.2925	0.010348
	13.2729	0.00542967	-0.0163534	0.006388			13.2724	0.257954	13.2938	0.009304
	13.2742	0.00585878	-0.0170416	0.007482			13.2737	0.258233	13.2952	0.009397
	13.2756	0.00595448	-0.0169251	0.008221			13.2751	0.259349	13.2965	0.010858
	13.2769	0.00590891	-0.018197	0.009724			13.2764	0.260704	13.2978	0.010778
	13.2782	0.00704664	-0.0187874	0.010138			13.2777	0.261723	13.2992	0.012793
	13.2796	0.00702538	-0.0192426	0.010425			13.2791	0.262709	13.3005	0.012758
	13.2809	0.00756082	-0.0176146	0.010253			13.2804	0.262848	13.3018	0.014641
	13.2822	0.0074674	-0.0190083	0.00932			13.2817	0.263162	13.3032	0.013018
	13.2836	0.00736867	-0.017956	0.008457			13.2831	0.263837	13.3045	0.01277
	13.2849	0.00770285	-0.0189333	0.007276			13.2844	0.264495	13.3058	0.011465
	13.2862	0.00810463	-0.018944	0.007717			13.2857	0.264957	13.3072	0.011472
	13.2876	0.00954008	-0.0182746	0.008398			13.287	0.264812	13.3085	0.010745
	13.2889	0.00997603	-0.0191234	0.007569			13.2884	0.265693	13.3098	0.009677
	13.2902	0.00946641	-0.0176748	0.007143			13.2897	0.267046	13.3111	0.011618
	13.2916	0.00937375	-0.0187526	0.008083			13.291	0.268604	13.3125	0.011748
	13.2929	0.00963654	-0.0190899	0.007156			13.2924	0.270207	13.3138	0.010641
	13.2942	0.0103687	-0.021963	0.007033			13.2937	0.272396	13.3151	0.010352
	13.2955	0.0106148	-0.0212468	0.005811			13.295	0.273798	13.3165	0.01053
	13.2969	0.00959097	-0.0226297	0.005821			13.2964	0.274422	13.3178	0.009612
	13.2982	0.00960767	-0.0234143	0.004576			13.2977	0.273879	13.3191	0.010741
	13.2995	0.00940717	-0.0251842	0.004639			13.299	0.27284	13.3205	0.010263
	13.3009	0.00955451	-0.0248173	0.004944			13.3004	0.273153	13.3218	0.009712
	13.3022	0.00910261	-0.0256327	0.004192			13.3017	0.274599	13.3231	0.010061
	13.3035	0.00975654	-0.0262673	0.003715			13.303	0.276397	13.3245	0.009853
	13.3049	0.00933046	-0.0247678	0.005159			13.3044	0.277142	13.3258	0.009829
	13.3062	0.00922033	-0.0252002	0.00665			13.3057	0.278049	13.3271	0.010212
	13.3075	0.00973071	-0.0242229	0.005144			13.307	0.279666	13.3285	0.010499
	13.3089	0.00949223	-0.0240007	0.004091			13.3083	0.280594	13.3298	0.010334
	13.3102	0.010895	-0.0238239	0.003359			13.3097	0.280764	13.3311	0.009673
	13.3115	0.0111867	-0.0252404	0.0029			13.311	0.280856	13.3325	0.009004
	13.3129	0.0113553	-0.0235923	0.002591			13.3123	0.281487	13.3338	0.009979
	13.3142	0.0110477	-0.0238092	0.003144			13.3137	0.28265	13.3351	0.00897
	13.3155	0.0115877	-0.025298	0.003148			13.315	0.283786	13.3364	0.010232
	13.3168	0.0126548	-0.0263462	0.00417			13.3163	0.284432	13.3378	0.010666
	13.3182	0.0114586	-0.0277506	0.005309			13.3177	0.285845	13.3391	0.010675
	13.3195	0.0117738	-0.0270906	0.006132			13.319	0.287857	13.3404	0.010057
	13.3208	0.0111836	-0.0266087	0.005712			13.3203	0.289658	13.3418	0.010483
	13.3222	0.0121057	-0.0269554	0.006282			13.3217	0.290491	13.3431	0.011283
	13.3235	0.0133095	-0.0268068	0.007321			13.323	0.291209	13.3444	0.010309
	13.3248	0.0141457	-0.0261883	0.006825			13.3243	0.292238	13.3458	0.010963
	13.3262	0.0156222	-0.026685	0.006597			13.3256	0.293201	13.3471	0.011014
	13.3275	0.0165237	-0.024563	0.006733			13.327	0.294062	13.3484	0.01134
	13.3288	0.0170113	-0.0243046	0.007715			13.3283	0.29378	13.3498	0.011541
	13.3302	0.0174229	-0.0229363	0.007352			13.3296	0.294183	13.3511	0.012769
	13.3315	0.016905	-0.0187753	0.007184			13.331	0.295784	13.3524	0.012914
	13.3328	0.0171389	-0.019098	0.00772			13.3323	0.297283	13.3538	0.013605
	13.3342	0.0180077	-0.019596	0.006359			13.3336	0.298403	13.3551	0.013177
	13.3355	0.01873	-0.0183871	0.00641			13.335	0.2993	13.3564	0.013793
	13.3368	0.0189017	-0.0169465	0.007484			13.3363	0.300031	13.3578	0.014041
	13.3382	0.018885	-0.0176802	0.007052			13.3376	0.301228	13.3591	0.014451
	13.3395	0.0190475	-0.0157255	0.005451			13.339	0.302256	13.3604	0.01519
	13.3408	0.0186791	-0.0160549	0.00701			13.3403	0.303263	13.3618	0.014399
	13.3422	0.0188743	-0.0146371	0.008994			13.3416	0.304844	13.3631	0.014107
	13.3435	0.0181779	-0.0151151	0.00899			13.3429	0.306221	13.3644	0.015113
	13.3448	0.0177191	-0.0128605	0.010063			13.3443	0.308551	13.3657	0.015043
	13.3461	0.0173622	-0.0138352	0.010221			13.3456	0.30932	13.3671	0.013887
	13.3475	0.0176675	-0.0128538	0.009478			13.3469	0.310905	13.3684	0.014312
	13.3488	0.0173705	-0.0104386	0.00896			13.3483	0.311298	13.3697	0.013917
	13.3501	0.0166194	-0.00981742	0.008431			13.3496	0.312088	13.3711	0.013895
	13.3515	0.0165017	-0.00891105	0.007688			13.3509	0.31278	13.3724	0.014057
	13.3528	0.0166847	-0.00886018	0.007024			13.3523	0.313661	13.3737	0.014384
	13.3541	0.0170075	-0.0094372	0.006644			13.3536	0.313978	13.3751	0.014448
	13.3555	0.0160262	-0.00800602	0.006208			13.3549	0.314744	13.3764	0.013638
	13.3568	0.015632	-0.0087919	0.006205			13.3563	0.315149	13.3777	0.012768
	13.3581	0.0156882	-0.00908376	0.007104			13.3576	0.314903	13.3791	0.01212
	13.3595	0.014508	-0.00882001	0.007174			13.3589	0.315942	13.3804	0.010942
	13.3608	0.013807	-0.00800736	0.005211			13.3602	0.317452	13.3817	0.00976
	13.3621	0.0137067	-0.00771149	0.004677			13.3616	0.319951	13.3831	0.010396
	13.3635	0.0140553	-0.00826441	0.004993			13.3629	0.322558	13.3844	0.010637
	13.3648	0.0137249	-0.0104293	0.005603			13.3642	0.324886	13.3857	0.010542
	13.3661	0.0137849	-0.0112754	0.006227			13.3656	0.326623	13.3871	0.009707
	13.3675	0.0129882	-0.0111709	0.006194			13.3669	0.328264	13.3884	0.010001
	13.3688	0.0124224	-0.0113276	0.005863			13.3682	0.329807	13.3897	0.008955
	13.3701	0.0118824	-0.0114749	0.006244			13.3696	0.33113	13.391	0.009637
	13.3714	0.0124178	-0.0113664	0.007917			13.3709	0.332648	13.3924	0.009158
	13.3728	0.0133156	-0.0124281	0.008468			13.3722	0.333421	13.3937	0.008434
	13.3741	0.0134302	-0.0129609	0.00662			13.3736	0.334418	13.395	0.009235
	13.3754	0.0142999	-0.0133746	0.005551			13.3749	0.335307	13.3964	0.008822
	13.3768	0.0145224	-0.0125097	0.004756			13.3762	0.336277	13.3977	0.007848
	13.3781	0.0141297	-0.0125124	0.003699			13.3775	0.337694	13.399	0.007774
	13.3794	0.0141518	-0.0131751	0.003361			13.3789	0.34014	13.4004	0.007633
	13.3808	0.0133475	-0.0135406	0.004174			13.3802	0.341842	13.4017	0.00782
	13.3821	0.0125067	-0.0130828	0.00529			13.3815	0.343518	13.403	0.007684
	13.3834	0.0117312	-0.0122393	0.005538			13.3829	0.34466	13.4044	0.006477
	13.3848	0.0133687	-0.0104359	0.006188			13.3842	0.346316	13.4057	0.006566
	13.3861	0.0142247	-0.00957108	0.006732			13.3855	0.348118	13.407	0.008024
	13.3874	0.0139573	-0.00902485	0.006936			13.3869	0.350293	13.4084	0.008067
	13.3888	0.0140378	-0.00998075	0.008228			13.3882	0.352142	13.4097	0.008399
	13.3901	0.0142604	-0.00856297	0.008905			13.3895	0.354484	13.411	0.009218
	13.3914	0.0143409	-0.00728977	0.007492			13.3909	0.356486	13.4124	0.009413
	13.3928	0.0145042	-0.00697649	0.007892			13.3922	0.356982	13.4137	0.009996
	13.3941	0.0147935	-0.00633118	0.009272			13.3935	0.357674	13.415	0.009516
	13.3954	0.0145338	-0.00523471	0.009709			13.3949	0.35899	13.4163	0.009127
	13.3967	0.0148581	-0.00494285	0.00973			13.3962	0.360448	13.4177	0.008387
	13.3981	0.0157254	-0.00409673	0.009071			13.3975	0.360906	13.419	0.00803
	13.3994	0.0155037	-0.0031261	0.008237			13.3988	0.362226	13.4203	0.007942
	13.4007	0.0153427	-0.003592	0.009019			13.4002	0.363145	13.4217	0.007783
	13.4021	0.0154141	-0.00270304	0.009268			13.4015	0.36401	13.423	0.008208
	13.4034	0.0158485	-0.00294402	0.008363			13.4028	0.366137	13.4243	0.007952
	13.4047	0.0148254	-0.00151017	0.008181			13.4042	0.367758	13.4257	0.008433
	13.4061	0.0133657	-0.0010041	0.008975			13.4055	0.37014	13.427	0.00861
	13.4074	0.0131933	-0.000436449	0.009788			13.4068	0.372091	13.4283	0.008111
	13.4087	0.0124224	-0.00152088	0.009894			13.4082	0.374092	13.4297	0.009012
	13.4101	0.0115991	-0.00355987	0.009663			13.4095	0.376026	13.431	0.010455
	13.4114	0.0117236	-0.00462689	0.011105			13.4108	0.377048	13.4323	0.011193
	13.4127	0.0128371	-0.00323454	0.01172			13.4122	0.378516	13.4337	0.011512
	13.4141	0.0134857	-0.00384771	0.011467			13.4135	0.379333	13.435	0.01208
	13.4154	0.0136938	-0.00583449	0.010547			13.4148	0.381288	13.4363	0.012023
	13.4167	0.0139816	-0.00711706	0.009687			13.4161	0.384542	13.4377	0.013804
	13.4181	0.0133847	-0.00922165	0.009169			13.4175	0.387221	13.439	0.01351
	13.4194	0.0123852	-0.0110705	0.010121			13.4188	0.388631	13.4403	0.012384
	13.4207	0.0124869	-0.0112968	0.01028			13.4201	0.389425	13.4416	0.012057
	13.4221	0.0132563	-0.0124549	0.009358			13.4215	0.39033	13.443	0.010865
	13.4234	0.0133269	-0.0150053	0.008794			13.4228	0.392011	13.4443	0.010803
	13.4247	0.0129434	-0.0177311	0.009629			13.4241	0.395655	13.4456	0.011672
	13.426	0.0126799	-0.0182719	0.009832			13.4255	0.399385	13.447	0.012682
	13.4274	0.0124528	-0.0183375	0.010062			13.4268	0.401224	13.4483	0.013756
	13.4287	0.0123829	-0.0193109	0.010043			13.4281	0.402715	13.4496	0.014839
	13.43	0.012032	-0.0192667	0.009679			13.4295	0.404948	13.451	0.015867
	13.4314	0.0127323	-0.0203391	0.010046			13.4308	0.407475	13.4523	0.016088
	13.4327	0.0124201	-0.0203551	0.010456			13.4321	0.410297	13.4536	0.017031
	13.434	0.0126411	-0.0191716	0.010419			13.4334	0.413163	13.455	0.017657
	13.4354	0.0134272	-0.0199307	0.010292			13.4348	0.414768	13.4563	0.01839
	13.4367	0.012913	-0.0194715	0.00917			13.4361	0.416449	13.4576	0.018365
	13.438	0.013933	-0.019106	0.008194			13.4374	0.418111	13.459	0.018088
	13.4394	0.0145361	-0.0196241	0.007366			13.4388	0.420439	13.4603	0.018198
	13.4407	0.0141039	-0.0198865	0.006596			13.4401	0.422622	13.4616	0.019194
	13.442	0.0141221	-0.0200137	0.0061			13.4414	0.425221	13.463	0.01972
	13.4434	0.0144958	-0.018537	0.006206			13.4428	0.426742	13.4643	0.018751
	13.4447	0.0147556	-0.0182077	0.005343			13.4441	0.429329	13.4656	0.018134
	13.446	0.0143363	-0.0192707	0.004951			13.4454	0.432164	13.4669	0.01819
	13.4474	0.0152887	-0.0194742	0.005242			13.4468	0.435349	13.4683	0.016883
	13.4487	0.0155014	-0.0185196	0.006503			13.4481	0.437319	13.4696	0.017519
	13.45	0.016368	-0.0177672	0.007742			13.4494	0.440207	13.4709	0.017422
	13.4513	0.0163961	-0.0166881	0.007849			13.4507	0.44256	13.4723	0.017827
	13.4527	0.0167667	-0.0156707	0.006337			13.4521	0.444823	13.4736	0.0174
	13.454	0.0173508	-0.0152556	0.00644			13.4534	0.448944	13.4749	0.016838
	13.4553	0.0158553	-0.0135875	0.006829			13.4547	0.452838	13.4763	0.017427
	13.4567	0.0155447	-0.0134389	0.006679			13.4561	0.456178	13.4776	0.017366
	13.458	0.0156586	-0.0123678	0.005936			13.4574	0.457869	13.4789	0.018059
	13.4593	0.0161553	-0.0121496	0.006697			13.4587	0.460488	13.4803	0.016975
	13.4607	0.0161401	-0.0126343	0.007378			13.4601	0.464278	13.4816	0.016149
	13.462	0.0160619	-0.0134402	0.007918			13.4614	0.467133	13.4829	0.016105
	13.4633	0.0161827	-0.0136558	0.009255			13.4627	0.470255	13.4843	0.015413
	13.4647	0.0156525	-0.0131738	0.009617			13.4641	0.473919	13.4856	0.015542
	13.466	0.0158508	-0.0122514	0.009872			13.4654	0.476379	13.4869	0.015167
	13.4673	0.0160832	-0.0126249	0.009594			13.4667	0.478642	13.4883	0.015756
	13.4687	0.0157422	-0.0127762	0.010081			13.4681	0.482301	13.4896	0.015444
	13.47	0.0158682	-0.0118792	0.01151			13.4694	0.486568	13.4909	0.015982
	13.4713	0.0156039	-0.0124589	0.012362			13.4707	0.49027	13.4922	0.01601
	13.4727	0.0161424	-0.0114842	0.013268			13.472	0.493034	13.4936	0.016264
	13.474	0.0165601	-0.0112566	0.014473			13.4734	0.497081	13.4949	0.015034
	13.4753	0.0177427	-0.00970898	0.014693			13.4747	0.499032	13.4962	0.014714
	13.4766	0.0182948	-0.00903288	0.014456			13.476	0.502162	13.4976	0.015212
	13.478	0.0187467	-0.0089472	0.014884			13.4774	0.504322	13.4989	0.014143
	13.4793	0.0189541	-0.00818007	0.014569			13.4787	0.507704	13.5002	0.014363
	13.4806	0.0177989	-0.0071907	0.014775			13.48	0.510784	13.5016	0.015102
	13.482	0.0181839	-0.00755886	0.015233			13.4814	0.515874	13.5029	0.015834
	13.4833	0.0184164	-0.00813321	0.015604			13.4827	0.51864	13.5042	0.016395
	13.4846	0.0181726	-0.00662706	0.015655			13.484	0.521495	13.5056	0.016546
	13.486	0.0174776	-0.00747184	0.015341			13.4854	0.525084	13.5069	0.016855
	13.4873	0.0169224	-0.0071907	0.015252			13.4867	0.528111	13.5082	0.018153
	13.4886	0.0180693	-0.00769676	0.014349			13.488	0.531174	13.5096	0.018878
	13.49	0.0183845	-0.00666856	0.014103			13.4893	0.53337	13.5109	0.019313
	13.4913	0.0182948	-0.00541009	0.014532			13.4907	0.536351	13.5122	0.019368
	13.4926	0.0180943	-0.00464028	0.013694			13.492	0.538746	13.5136	0.020364
	13.494	0.0181991	-0.00448364	0.013549			13.4933	0.542523	13.5149	0.020532
	13.4953	0.0182736	-0.00362279	0.013296			13.4947	0.546703	13.5162	0.020374
	13.4966	0.0179888	-0.00393339	0.012992			13.496	0.549995	13.5176	0.020867
	13.498	0.0175756	-0.00403648	0.013143			13.4973	0.554845	13.5189	0.021867
	13.4993	0.0176508	-0.00499372	0.012892			13.4987	0.558855	13.5202	0.021869
	13.5006	0.0166338	-0.00531236	0.012891			13.5	0.563524	13.5215	0.020694
	13.5019	0.0165806	-0.00514635	0.013949			13.5013	0.568129	13.5229	0.019637
	13.5033	0.016573	-0.00659493	0.014292			13.5027	0.571322	13.5242	0.018749
	13.5046	0.0176994	-0.00583985	0.014033			13.504	0.576066	13.5255	0.018987
	13.5059	0.0172634	-0.00668597	0.013448			13.5053	0.580769	13.5269	0.0182
	13.5073	0.01717	-0.00630976	0.013238			13.5066	0.584061	13.5282	0.018463
	13.5086	0.0158819	-0.00648916	0.014549			13.508	0.589058	13.5295	0.018747
	13.5099	0.0143546	-0.00651326	0.015813			13.5093	0.594055	13.5309	0.01774
	13.5113	0.0139816	-0.00574479	0.014966			13.5106	0.599617	13.5322	0.018611
	13.5126	0.0137105	-0.00615714	0.014745			13.512	0.603091	13.5335	0.018759
	13.5139	0.0137887	-0.00637403	0.014406			13.5133	0.607572	13.5349	0.019185
	13.5153	0.0138548	-0.00583985	0.014579			13.5146	0.61042	13.5362	0.018835
	13.5166	0.0134507	-0.00539269	0.014163			13.516	0.614109	13.5375	0.018834
	13.5179	0.0140963	-0.0072081	0.014311			13.5173	0.617856	13.5389	0.019383
	13.5193	0.0151125	-0.00696176	0.015152			13.5186	0.62237	13.5402	0.019659
	13.5206	0.0148444	-0.00791097	0.014971			13.52	0.625556	13.5415	0.019113
	13.5219	0.0145194	-0.00766731	0.015222			13.5213	0.630456	13.5428	0.019186
	13.5233	0.0142535	-0.00644097	0.01566			13.5226	0.636266	13.5442	0.018175
	13.5246	0.0151125	-0.00659359	0.015466			13.5239	0.641939	13.5455	0.017425
	13.5259	0.0159108	-0.00746515	0.01426			13.5253	0.648423	13.5468	0.016756
	13.5272	0.0164333	-0.00853485	0.013014			13.5266	0.653266	13.5482	0.017944
	13.5286	0.0166604	-0.0101186	0.011756			13.5279	0.658007	13.5495	0.018243
	13.5299	0.016532	-0.00972772	0.0111			13.5293	0.662333	13.5508	0.018515
	13.5312	0.016191	-0.00903422	0.012027			13.5306	0.663908	13.5522	0.017903
	13.5326	0.0165799	-0.00798193	0.011391			13.5319	0.668581	13.5535	0.018223
	13.5339	0.0181232	-0.00685466	0.011981			13.5333	0.674196	13.5548	0.019104
	13.5352	0.0177229	-0.00593088	0.011215			13.5346	0.679811	13.5562	0.019613
	13.5366	0.0175262	-0.00452514	0.010835			13.5359	0.684695	13.5575	0.01938
	13.5379	0.016267	-0.0050379	0.010557			13.5373	0.689026	13.5588	0.018732
	13.5392	0.0164067	-0.00636332	0.010184			13.5386	0.693984	13.5602	0.018608
	13.5406	0.0173842	-0.00586127	0.009946			13.5399	0.700234	13.5615	0.017954
	13.5419	0.0179736	-0.00758564	0.009075			13.5413	0.706107	13.5628	0.017409
	13.5432	0.0187391	-0.00819613	0.008119			13.5426	0.711197	13.5642	0.018649
	13.5446	0.0191462	-0.0098616	0.008642			13.5439	0.717253	13.5655	0.019352
	13.5459	0.0191227	-0.00954966	0.00876			13.5452	0.722597	13.5668	0.01887
	13.5472	0.0184779	-0.00858572	0.008511			13.5466	0.728812	13.5682	0.018537
	13.5486	0.0182371	-0.00803146	0.007983			13.5479	0.734087	13.5695	0.018254
	13.5499	0.0191341	-0.00664179	0.008612			13.5492	0.741048	13.5708	0.016285
	13.5512	0.018465	-0.00589206	0.009282			13.5506	0.747532	13.5721	0.015411
	13.5526	0.0182614	-0.00598979	0.009555			13.5519	0.756014	13.5735	0.014833
	13.5539	0.0181847	-0.00622007	0.009965			13.5532	0.764485	13.5748	0.014387
	13.5552	0.0184581	-0.00616785	0.010192			13.5546	0.770837	13.5761	0.014337
	13.5565	0.0187794	-0.0069805	0.009274			13.5559	0.777483	13.5775	0.015164
	13.5579	0.0188553	-0.00764187	0.009236			13.5572	0.785492	13.5788	0.014854
	13.5592	0.0185219	-0.00866337	0.010007			13.5586	0.79117	13.5801	0.01527
	13.5605	0.0180427	-0.0078949	0.010605			13.5599	0.797089	13.5815	0.015948
	13.5619	0.0187088	-0.00572872	0.01201			13.5612	0.803586	13.5828	0.016157
	13.5632	0.019529	-0.0048585	0.01283			13.5625	0.810578	13.5841	0.015373
	13.5645	0.0199946	-0.00507941	0.012133			13.5639	0.819601	13.5855	0.015324
	13.5659	0.0192837	-0.00502318	0.012937			13.5652	0.827136	13.5868	0.01581
	13.5672	0.0180472	-0.00528023	0.013283			13.5665	0.833984	13.5881	0.015235
	13.5685	0.0179599	-0.00599381	0.01289			13.5679	0.841001	13.5895	0.015682
	13.5699	0.0184369	-0.00673818	0.012817			13.5692	0.848355	13.5908	0.017632
	13.5712	0.0195055	-0.00518651	0.013244			13.5705	0.857176	13.5921	0.019102
	13.5725	0.0197546	-0.00399498	0.013245			13.5719	0.864513	13.5935	0.020251
	13.5739	0.0196878	-0.00387449	0.012484			13.5732	0.871822	13.5948	0.020971
	13.5752	0.0190316	-0.00199883	0.011891			13.5745	0.878206	13.5961	0.021267
	13.5765	0.0195138	-0.00176052	0.012273			13.5759	0.885614	13.5975	0.020161
	13.5778	0.0196817	-0.00109782	0.011822			13.5772	0.892918	13.5988	0.01958
	13.5792	0.0198594	-0.000643963	0.011404			13.5785	0.901297	13.6001	0.021166
	13.5805	0.0204822	-0.00109648	0.011654			13.5798	0.908997	13.6014	0.021541
	13.5818	0.0201343	-0.00244197	0.012083			13.5812	0.919806	13.6028	0.021596
	13.5832	0.0192343	-0.00434441	0.011231			13.5825	0.928037	13.6041	0.023187
	13.5845	0.019548	-0.00468178	0.011236			13.5838	0.935704	13.6054	0.023749
	13.5858	0.0197121	-0.00634056	0.010932			13.5852	0.942725	13.6068	0.023985
	13.5872	0.0200926	-0.00606075	0.011117			13.5865	0.951358	13.6081	0.024498
	13.5885	0.0203576	-0.00550648	0.011293			13.5878	0.961325	13.6094	0.024097
	13.5898	0.0203098	-0.00481566	0.011653			13.5892	0.971024	13.6108	0.023637
	13.5912	0.01999	-0.00390662	0.011633			13.5905	0.97831	13.6121	0.023752
	13.5925	0.0200364	-0.00256782	0.011773			13.5918	0.987467	13.6134	0.022989
	13.5938	0.0195397	-0.00288244	0.012295			13.5932	0.998256	13.6148	0.021798
	13.5952	0.0184262	-0.00390126	0.011753			13.5945	1.00848	13.6161	0.021456
	13.5965	0.0180791	-0.00515974	0.011196			13.5958	1.01842	13.6174	0.021694
	13.5978	0.0183548	-0.00606209	0.011305			13.5971	1.02886	13.6188	0.022213
	13.5992	0.0181741	-0.0068667	0.01124			13.5985	1.03939	13.6201	0.02241
	13.6005	0.0187202	-0.00752138	0.011512			13.5998	1.04931	13.6214	0.023302
	13.6018	0.019131	-0.00724425	0.012082			13.6011	1.05994	13.6227	0.02367
	13.6032	0.0185409	-0.00723086	0.013047			13.6025	1.07032	13.6241	0.022952
	13.6045	0.0178726	-0.00902351	0.013639			13.6038	1.07806	13.6254	0.021866
	13.6058	0.018228	-0.00851343	0.014057			13.6051	1.08962	13.6267	0.021039
	13.6071	0.0171328	-0.00896996	0.015748			13.6065	1.09973	13.6281	0.021111
	13.6085	0.0179052	-0.00997674	0.016331			13.6078	1.11146	13.6294	0.021029
	13.6098	0.0173971	-0.0098375	0.016222			13.6091	1.12406	13.6307	0.022005
	13.6111	0.0168677	-0.0096822	0.016322			13.6105	1.13458	13.6321	0.022469
	13.6125	0.0158485	-0.0100263	0.016838			13.6118	1.14686	13.6334	0.021794
	13.6138	0.0162419	-0.0103503	0.017281			13.6131	1.15956	13.6347	0.021545
	13.6151	0.0168062	-0.00960321	0.016945			13.6144	1.16993	13.6361	0.021806
	13.6165	0.0173523	-0.00896862	0.017116			13.6158	1.18283	13.6374	0.022285
	13.6178	0.0170986	-0.0085951	0.01722			13.6171	1.1963	13.6387	0.021702
	13.6191	0.0170341	-0.006042	0.016884			13.6184	1.20864	13.6401	0.021785
	13.6205	0.0171374	-0.00493616	0.016909			13.6198	1.22108	13.6414	0.021911
	13.6218	0.0166695	-0.00483842	0.016635			13.6211	1.23283	13.6427	0.021972
	13.6231	0.0163429	-0.00424534	0.016886			13.6224	1.24508	13.6441	0.022786
	13.6245	0.0158098	-0.00404184	0.018171			13.6238	1.25931	13.6454	0.023347
	13.6258	0.0150639	-0.0049482	0.018052			13.6251	1.27244	13.6467	0.02441
	13.6271	0.0151087	-0.00546498	0.017325			13.6264	1.28474	13.6481	0.024892
	13.6285	0.0161219	-0.00453318	0.017084			13.6278	1.29644	13.6494	0.025523
	13.6298	0.0165267	-0.00340457	0.017375			13.6291	1.31052	13.6507	0.026008
	13.6311	0.0163323	-0.00276194	0.017746			13.6304	1.32364	13.652	0.024917
	13.6325	0.0169247	-0.00135219	0.017607			13.6318	1.33735	13.6534	0.024108
	13.6338	0.0172163	2.14208e-05	0.016379			13.6331	1.35215	13.6547	0.024734
	13.6351	0.017006	0.00092645	0.016118			13.6344	1.36496	13.656	0.02504
	13.6364	0.0175467	0.00160121	0.015235			13.6357	1.37867	13.6574	0.024241
	13.6378	0.017306	0.0011661	0.014179			13.6371	1.39461	13.6587	0.024137
	13.6391	0.0161022	0.000962597	0.013966			13.6384	1.40879	13.66	0.024493
	13.6404	0.0156237	0.00188905	0.012489			13.6397	1.42473	13.6614	0.024211
	13.6418	0.0154254	0.00191716	0.011817			13.6411	1.44007	13.6627	0.0242
	13.6431	0.0151308	0.00218358	0.011993			13.6424	1.45645	13.664	0.023574
	13.6444	0.0152591	0.00280613	0.012198			13.6437	1.4721	13.6654	0.022484
	13.6458	0.0159867	0.00259995	0.012527			13.6451	1.4884	13.6667	0.02144
	13.6471	0.0162632	0.00187566	0.012705			13.6464	1.50395	13.668	0.020874
	13.6484	0.0160452	0.00196134	0.012723			13.6477	1.52119	13.6694	0.020573
	13.6498	0.0162305	0.00282755	0.012322			13.6491	1.53603	13.6707	0.020022
	13.6511	0.0161698	0.00393875	0.011337			13.6504	1.55237	13.672	0.020524
	13.6524	0.0155614	0.00454924	0.011164			13.6517	1.56787	13.6734	0.021467
	13.6538	0.0152029	0.00430692	0.011493			13.653	1.58457	13.6747	0.021857
	13.6551	0.0148125	0.00466036	0.011964			13.6544	1.60142	13.676	0.022632
	13.6564	0.0152242	0.00426676	0.011972			13.6557	1.61829	13.6773	0.022766
	13.6577	0.0158356	0.00431094	0.011022			13.657	1.63407	13.6787	0.022365
	13.6591	0.0159001	0.00511823	0.010928			13.6584	1.65159	13.68	0.021682
	13.6604	0.0164857	0.00471258	0.011126			13.6597	1.66976	13.6813	0.02132
	13.6617	0.0163893	0.00345544	0.012056			13.661	1.68982	13.6827	0.02049
	13.6631	0.0160346	0.00282621	0.012197			13.6624	1.70847	13.684	0.020028
	13.6644	0.0162457	0.00313815	0.011212			13.6637	1.72788	13.6853	0.020773
	13.6657	0.0167781	0.00292394	0.010474			13.665	1.74677	13.6867	0.0212
	13.6671	0.0167796	0.00194662	0.010843			13.6664	1.76554	13.688	0.020241
	13.6684	0.016671	0.00098134	0.01042			13.6677	1.78628	13.6893	0.019196
	13.6697	0.0160467	0.000261066	0.010036			13.669	1.80717	13.6907	0.019505
	13.6711	0.016406	0.0011594	0.011723			13.6703	1.82788	13.692	0.020049
	13.6724	0.0167751	0.00178328	0.012154			13.6717	1.84844	13.6933	0.019789
	13.6737	0.017347	0.00145528	0.012324			13.673	1.86938	13.6947	0.019651
	13.6751	0.0165852	0.00246339	0.013166			13.6743	1.89012	13.696	0.019519
	13.6764	0.0163505	0.00250757	0.013745			13.6757	1.91139	13.6973	0.020322
	13.6777	0.0168434	0.00183951	0.014194			13.677	1.93429	13.6987	0.021849
	13.6791	0.0172293	0.00202159	0.01407			13.6783	1.95513	13.7	0.023691
	13.6804	0.017388	0.00429085	0.014037			13.6797	1.97604	13.7013	0.024415
	13.6817	0.0175763	0.00547034	0.014187			13.681	1.99798	13.7026	0.025176
	13.6831	0.0172725	0.00365358	0.013788			13.6823	2.02137	13.704	0.026509
	13.6844	0.0172391	0.0012906	0.013976			13.6837	2.04407	13.7053	0.026335
	13.6857	0.0178718	-0.000740356	0.013642			13.685	2.06888	13.7066	0.025401
	13.687	0.0179834	-0.00132407	0.012221			13.6863	2.09263	13.708	0.025451
	13.6884	0.0179698	-0.00227864	0.011554			13.6876	2.11631	13.7093	0.024959
	13.6897	0.0171913	-0.00382094	0.011823			13.689	2.14028	13.7106	0.024913
	13.691	0.0163125	-0.00347954	0.0122			13.6903	2.16356	13.712	0.024898
	13.6924	0.0167143	-0.00312878	0.013031			13.6916	2.18952	13.7133	0.024865
	13.6937	0.0168563	-0.00281817	0.013894			13.693	2.21398	13.7146	0.025027
	13.695	0.0164181	-0.00302569	0.013565			13.6943	2.23786	13.716	0.02541
	13.6964	0.0162404	-0.00313681	0.013001			13.6956	2.26281	13.7173	0.02584
	13.6977	0.0164933	-0.00283692	0.012831			13.697	2.28756	13.7186	0.025764
	13.699	0.0161158	-0.00413154	0.013965			13.6983	2.31321	13.72	0.025698
	13.7004	0.0155956	-0.00426274	0.015732			13.6996	2.33893	13.7213	0.025165
	13.7017	0.015566	-0.00376069	0.016828			13.701	2.36377	13.7226	0.024396
	13.703	0.0153753	-0.00307389	0.017663			13.7023	2.38984	13.724	0.024656
	13.7044	0.0152462	-0.00361878	0.016991			13.7036	2.41601	13.7253	0.025015
	13.7057	0.0157399	-0.00567383	0.01681			13.705	2.44365	13.7266	0.025401
	13.707	0.0156609	-0.00630843	0.017634			13.7063	2.4714	13.7279	0.026125
	13.7084	0.016311	-0.00554933	0.017178			13.7076	2.50056	13.7293	0.026557
	13.7097	0.0169414	-0.00470722	0.015834			13.7089	2.52626	13.7306	0.026932
	13.711	0.0170834	-0.00406727	0.014061			13.7103	2.55138	13.7319	0.02701
	13.7123	0.0165153	-0.00405522	0.013348			13.7116	2.5807	13.7333	0.026197
	13.7137	0.0159442	-0.00516643	0.01347			13.7129	2.6109	13.7346	0.026132
	13.715	0.0155735	-0.00621337	0.013341			13.7143	2.63958	13.7359	0.026286
	13.7163	0.0151718	-0.00570597	0.014305			13.7156	2.66826	13.7373	0.025271
	13.7177	0.0148323	-0.00523605	0.015555			13.7169	2.6982	13.7386	0.025496
	13.719	0.014467	-0.00465635	0.016622			13.7183	2.72851	13.7399	0.026149
	13.7203	0.0149568	-0.00431629	0.017214			13.7196	2.75887	13.7413	0.025154
	13.7217	0.0152553	-0.00429487	0.017954			13.7209	2.78969	13.7426	0.024322
	13.723	0.0161249	-0.00325596	0.018787			13.7223	2.81963	13.7439	0.023826
	13.7243	0.016128	-0.00334968	0.018493			13.7236	2.85094	13.7453	0.023485
	13.7257	0.0157665	-0.00268831	0.018249			13.7249	2.8822	13.7466	0.023898
	13.727	0.0152842	-0.00148071	0.018296			13.7262	2.91502	13.7479	0.023992
	13.7283	0.0151399	-0.000362815	0.018861			13.7276	2.94759	13.7493	0.02409
	13.7297	0.0148292	-9.23772e-05	0.019797			13.7289	2.97976	13.7506	0.024597
	13.731	0.0141206	-0.000199481	0.019916			13.7302	3.01291	13.7519	0.024376
	13.7323	0.0136604	0.000352104	0.019054			13.7316	3.04767	13.7532	0.023855
	13.7337	0.0141951	0.000143252	0.018158			13.7329	3.08154	13.7546	0.02485
	13.735	0.0146029	-0.000643963	0.018234			13.7342	3.1161	13.7559	0.025422
	13.7363	0.0146409	-0.00103088	0.017542			13.7356	3.15109	13.7572	0.025475
	13.7376	0.0148589	-0.00174446	0.016148			13.7369	3.18575	13.7586	0.025385
	13.739	0.0150601	-0.00165342	0.01571			13.7382	3.22016	13.7599	0.025058
	13.7403	0.0149082	-0.000906368	0.014975			13.7396	3.25472	13.7612	0.025184
	13.7416	0.014808	-0.00178328	0.014694			13.7409	3.28875	13.7626	0.025316
	13.743	0.0147487	-0.0026776	0.016036			13.7422	3.32438	13.7639	0.024794
	13.7443	0.0147351	-0.00261066	0.018408			13.7435	3.36052	13.7652	0.024351
	13.7456	0.0150875	-0.00273785	0.019143			13.7449	3.39603	13.7666	0.024423
	13.747	0.0151027	-0.00310066	0.018579			13.7462	3.43139	13.7679	0.024201
	13.7483	0.0153267	-0.00263074	0.018948			13.7475	3.4693	13.7692	0.023882
	13.7496	0.0155728	-0.00199481	0.019401			13.7489	3.507	13.7706	0.023945
	13.751	0.0160589	-0.00160254	0.018896			13.7502	3.54454	13.7719	0.023787
	13.7523	0.0161067	-0.00118216	0.018183			13.7515	3.58092	13.7732	0.024094
	13.7536	0.0159776	-0.000953226	0.018395			13.7529	3.6185	13.7746	0.025664
	13.755	0.0159776	-0.000113798	0.018748			13.7542	3.65689	13.7759	0.026663
	13.7563	0.0157649	-0.000459208	0.017858			13.7555	3.69631	13.7772	0.026068
	13.7576	0.0165244	-0.00122768	0.017848			13.7569	3.73557	13.7785	0.025664
	13.759	0.0171837	-0.00143519	0.017883			13.7582	3.77353	13.7799	0.024923
	13.7603	0.0174989	-0.00246071	0.017024			13.7595	3.81224	13.7812	0.02402
	13.7616	0.0178665	-0.00355585	0.017216			13.7608	3.85314	13.7825	0.023431
	13.763	0.0184536	-0.00383968	0.017761			13.7622	3.89323	13.7839	0.022396
	13.7643	0.0188052	-0.00359602	0.019093			13.7635	3.92988	13.7852	0.022493
	13.7656	0.0193794	-0.00339654	0.020746			13.7648	3.96786	13.7865	0.022872
	13.7669	0.019485	-0.0022947	0.021334			13.7662	4.00801	13.7879	0.022026
	13.7683	0.019624	-0.00183817	0.021468			13.7675	4.04994	13.7892	0.022033
	13.7696	0.019548	-0.00148339	0.022426			13.7688	4.0916	13.7905	0.021741
	13.7709	0.0191599	-0.000227596	0.024624			13.7702	4.13302	13.7919	0.020794
	13.7723	0.0187513	0.000147268	0.025781			13.7715	4.17441	13.7932	0.020454
	13.7736	0.0193718	0.000198142	0.026511			13.7728	4.21728	13.7945	0.019552
	13.7749	0.0199278	0.000879592	0.027968			13.7742	4.26093	13.7959	0.01836
	13.7763	0.0204351	0.00122768	0.028205			13.7755	4.30394	13.7972	0.018073
	13.7776	0.0201047	0.00171634	0.026613			13.7768	4.34742	13.7985	0.0177
	13.7789	0.01975	0.00240315	0.02561			13.7782	4.39069	13.7999	0.016953
	13.7803	0.0200197	0.00264011	0.025119			13.7795	4.435	13.8012	0.016244
	13.7816	0.02023	0.00226793	0.024258			13.7808	4.47964	13.8025	0.015996
	13.7829	0.0201488	0.00165342	0.023828			13.7821	4.52433	13.8039	0.01595
	13.7843	0.0191523	0.00136156	0.02382			13.7835	4.56948	13.8052	0.015331
	13.7856	0.0183731	0.00138298	0.024943			13.7848	4.61486	13.8065	0.014617
	13.7869	0.018288	0.00142716	0.025484			13.7861	4.66051	13.8078	0.013281
	13.7882	0.0180883	0.00208853	0.025436			13.7875	4.70625	13.8092	0.013019
	13.7896	0.0178657	0.00427747	0.026697			13.7888	4.75142	13.8105	0.014586
	13.7909	0.017445	0.00604602	0.027498			13.7901	4.79752	13.8118	0.015741
	13.7922	0.0170303	0.00590009	0.02772			13.7915	4.84513	13.8132	0.016262
	13.7936	0.0172201	0.00579031	0.028142			13.7928	4.8925	13.8145	0.016835
	13.7949	0.0173812	0.00584118	0.026815			13.7941	4.93851	13.8158	0.016824
	13.7962	0.0178574	0.00590946	0.025039			13.7955	4.98529	13.8172	0.017086
	13.7976	0.018487	0.00624684	0.023799			13.7968	5.03311	13.8185	0.017742
	13.7989	0.0184794	0.00586796	0.022743			13.7981	5.08232	13.8198	0.018188
	13.8002	0.018544	0.00498435	0.021818			13.7994	5.13203	13.8212	0.018922
	13.8016	0.0183207	0.00473132	0.021368			13.8008	5.18033	13.8225	0.019411
	13.8029	0.0185515	0.00489867	0.021417			13.8021	5.22883	13.8238	0.018892
	13.8042	0.0184224	0.00564974	0.020653			13.8034	5.27788	13.8252	0.018838
	13.8056	0.0179151	0.00714919	0.020133			13.8048	5.32837	13.8265	0.01925
	13.8069	0.0177488	0.00691356	0.020728			13.8061	5.37747	13.8278	0.019355
	13.8082	0.0177882	0.00594963	0.020811			13.8074	5.42724	13.8292	0.019492
	13.8096	0.0176052	0.00612233	0.020287			13.8088	5.47746	13.8305	0.019595
	13.8109	0.0179219	0.00664982	0.021356			13.8101	5.52759	13.8318	0.020338
	13.8122	0.0180943	0.00711037	0.022162			13.8114	5.5786	13.8331	0.021674
	13.8136	0.0181847	0.00720007	0.022821			13.8128	5.62965	13.8345	0.02202
	13.8149	0.0181407	0.00772621	0.023942			13.8141	5.68071	13.8358	0.021561
	13.8162	0.0176531	0.00925512	0.024021			13.8154	5.72848	13.8371	0.021213
	13.8175	0.0183807	0.0107747	0.024322			13.8167	5.77426	13.8385	0.021093
	13.8189	0.0193619	0.012175	0.023922			13.8181	5.82375	13.8398	0.020802
	13.8202	0.0191964	0.0126463	0.022813			13.8194	5.87526	13.8411	0.020882
	13.8215	0.0188538	0.0114253	0.022446			13.8207	5.92663	13.8425	0.020902
	13.8229	0.0196574	0.00998209	0.02103			13.8221	5.97887	13.8438	0.01979
	13.8242	0.0194235	0.00902887	0.019844			13.8234	6.03101	13.8451	0.018453
	13.8255	0.0192229	0.00854556	0.019142			13.8247	6.08273	13.8465	0.017674
	13.8269	0.0186997	0.00862187	0.018672			13.8261	6.13472	13.8478	0.017729
	13.8282	0.0183358	0.00999013	0.018805			13.8274	6.18754	13.8491	0.017468
	13.8295	0.0174624	0.0103436	0.019441			13.8287	6.24038	13.8505	0.016888
	13.8309	0.0166604	0.0101588	0.019484			13.8301	6.293	13.8518	0.016302
	13.8322	0.0158287	0.0110531	0.019147			13.8314	6.34535	13.8531	0.015472
	13.8335	0.0145794	0.011519	0.019551			13.8327	6.39815	13.8545	0.014167
	13.8349	0.014047	0.0117199	0.019923			13.834	6.4506	13.8558	0.013883
	13.8362	0.0141221	0.0115271	0.019308			13.8354	6.50368	13.8571	0.015161
	13.8375	0.0146773	0.0103114	0.018501			13.8367	6.5577	13.8584	0.015794
	13.8389	0.0154027	0.00896461	0.01765			13.838	6.61176	13.8598	0.016273
	13.8402	0.0156092	0.00920693	0.017857			13.8394	6.66699	13.8611	0.01659
	13.8415	0.0160141	0.00960054	0.018264			13.8407	6.72127	13.8624	0.016544
	13.8428	0.0159746	0.00897665	0.017611			13.842	6.77591	13.8638	0.016009
	13.8442	0.0154118	0.00866471	0.01644			13.8434	6.8311	13.8651	0.014547
	13.8455	0.0150723	0.00708895	0.016205			13.8447	6.88505	13.8664	0.013859
	13.8468	0.0147662	0.00612903	0.015701			13.846	6.93936	13.8678	0.013756
	13.8482	0.0144738	0.00580771	0.014982			13.8474	6.99428	13.8691	0.01412
	13.8495	0.0148057	0.00563769	0.014805			13.8487	7.04972	13.8704	0.014806
	13.8508	0.014991	0.00589206	0.014515			13.85	7.10515	13.8718	0.015073
	13.8522	0.014467	0.00460413	0.01426			13.8513	7.16042	13.8731	0.014689
	13.8535	0.0143135	0.00364689	0.014906			13.8527	7.21611	13.8744	0.014277
	13.8548	0.0147305	0.00442607	0.015023			13.854	7.27142	13.8758	0.014672
	13.8562	0.0146029	0.00564036	0.014558			13.8553	7.32692	13.8771	0.015616
	13.8575	0.0146401	0.00574881	0.01458			13.8567	7.38166	13.8784	0.01651
	13.8588	0.0146272	0.00699389	0.015064			13.858	7.43752	13.8798	0.016835
	13.8602	0.0147191	0.00821354	0.015743			13.8593	7.49318	13.8811	0.016957
	13.8615	0.0144753	0.00824299	0.01606			13.8607	7.54881	13.8824	0.017306
	13.8628	0.0141244	0.00874236	0.016455			13.862	7.60422	13.8837	0.018031
	13.8642	0.0146439	0.0092163	0.017087			13.8633	7.66006	13.8851	0.018758
	13.8655	0.0157186	0.00993256	0.01868			13.8647	7.716	13.8864	0.020329
	13.8668	0.0168199	0.011029	0.019104			13.866	7.77223	13.8877	0.022719
	13.8681	0.0175331	0.0112098	0.018685			13.8673	7.82911	13.8891	0.022881
	13.8695	0.017748	0.0109768	0.01873			13.8687	7.88323	13.8904	0.022206
	13.8708	0.0175657	0.0108322	0.019449			13.87	7.93393	13.8917	0.022085
	13.8721	0.0174526	0.0109567	0.020456			13.8713	7.98615	13.8931	0.021606
	13.8735	0.0165032	0.0100664	0.019183			13.8726	8.04088	13.8944	0.021752
	13.8748	0.0154292	0.00950682	0.018449			13.874	8.09594	13.8957	0.022796
	13.8761	0.0147738	0.00979332	0.018787			13.8753	8.15163	13.8971	0.023418
	13.8775	0.0139178	0.00914668	0.019391			13.8766	8.20652	13.8984	0.024638
	13.8788	0.0136869	0.0093957	0.019795			13.878	8.26223	13.8997	0.025264
	13.8801	0.0140637	0.0101066	0.020297			13.8793	8.31866	13.9011	0.025035
	13.8815	0.0141426	0.0105109	0.020028			13.8806	8.37422	13.9024	0.024957
	13.8828	0.0142892	0.0100504	0.019131			13.882	8.43043	13.9037	0.024621
	13.8841	0.014189	0.00877851	0.018326			13.8833	8.48644	13.9051	0.02533
	13.8855	0.0139991	0.00892176	0.018316			13.8846	8.54149	13.9064	0.026502
	13.8868	0.0144016	0.00926851	0.017979			13.886	8.59705	13.9077	0.026844
	13.8881	0.014653	0.00805154	0.017941			13.8873	8.6537	13.9091	0.025916
	13.8895	0.0142292	0.00750397	0.018261			13.8886	8.70974	13.9104	0.025198
	13.8908	0.0145642	0.00793507	0.018486			13.8899	8.76534	13.9117	0.025131
	13.8921	0.0149523	0.00692026	0.018619			13.8913	8.82079	13.913	0.025295
	13.8935	0.0148756	0.0057796	0.017975			13.8926	8.87667	13.9144	0.025043
	13.8948	0.0152075	0.00624818	0.018237			13.8939	8.93274	13.9157	0.025559
	13.8961	0.0155903	0.00530165	0.018887			13.8953	8.98767	13.917	0.025807
	13.8974	0.0151406	0.00413689	0.018385			13.8966	9.04267	13.9184	0.024992
	13.8988	0.0141275	0.00259192	0.017151			13.8979	9.09767	13.9197	0.023669
	13.9001	0.0134766	0.00127721	0.016501			13.8993	9.15238	13.921	0.022276
	13.9014	0.0130869	0.00106702	0.016869			13.9006	9.20744	13.9224	0.022416
	13.9028	0.0131644	0.000850138	0.017802			13.9019	9.26307	13.9237	0.022756
	13.9041	0.0131682	0.00105364	0.018536			13.9033	9.31778	13.925	0.02263
	13.9054	0.0132631	-0.00022358	0.018938			13.9046	9.37395	13.9264	0.022417
	13.9068	0.0137234	-0.000392268	0.019535			13.9059	9.429	13.9277	0.022647
	13.9081	0.0139771	0.000808635	0.019693			13.9072	9.48297	13.929	0.022856
	13.9094	0.0141601	0.000706886	0.019767			13.9086	9.53687	13.9304	0.022826
	13.9108	0.0154376	0.000864865	0.020332			13.9099	9.59254	13.9317	0.022449
	13.9121	0.0161052	0.00118216	0.020671			13.9112	9.64815	13.933	0.022372
	13.9134	0.0158462	0.00112727	0.020848			13.9126	9.70192	13.9343	0.022899
	13.9148	0.0161713	0.0010938	0.02075			13.9139	9.7553	13.9357	0.023247
	13.9161	0.0159449	0.000712242	0.02101			13.9152	9.80762	13.937	0.022249
	13.9174	0.0155682	0.000781859	0.021786			13.9166	9.86085	13.9383	0.020365
	13.9188	0.0157057	0.000484646	0.022236			13.9179	9.91475	13.9397	0.017778
	13.9201	0.0152348	-0.000108443	0.022882			13.9192	9.96715	13.941	0.016599
	13.9214	0.0149994	0.000413689	0.023574			13.9206	10.0193	13.9423	0.016682
	13.9227	0.0153001	0.000712242	0.024248			13.9219	10.0699	13.9437	0.017083
	13.9241	0.014874	0.000594427	0.024595			13.9232	10.1186	13.945	0.016738
	13.9254	0.0144244	0.00108978	0.024226			13.9245	10.1689	13.9463	0.017048
	13.9267	0.0141206	0.00146733	0.024423			13.9259	10.2213	13.9477	0.01739
	13.9281	0.0138844	0.000174044	0.024418			13.9272	10.2737	13.949	0.016962
	13.9294	0.0135723	-0.00110853	0.023682			13.9285	10.3264	13.9503	0.016934
	13.9307	0.0136368	-0.00126115	0.024093			13.9299	10.3787	13.9517	0.016657
	13.9321	0.0138768	-0.00135219	0.024476			13.9312	10.4299	13.953	0.016344
	13.9334	0.0138313	-0.00189842	0.024587			13.9325	10.4799	13.9543	0.016823
	13.9347	0.0135609	-0.00259058	0.023683			13.9339	10.5298	13.9557	0.016522
	13.9361	0.013175	-0.00331487	0.022526			13.9352	10.5801	13.957	0.016042
	13.9374	0.0129806	-0.00415564	0.02234			13.9365	10.6309	13.9583	0.015739
	13.9387	0.0124885	-0.00332424	0.022164			13.9379	10.681	13.9597	0.015804
	13.9401	0.0120229	-0.00339386	0.021516			13.9392	10.7315	13.961	0.01466
	13.9414	0.0118497	-0.00406326	0.021486			13.9405	10.7828	13.9623	0.014461
	13.9427	0.0115368	-0.00431629	0.021623			13.9419	10.8331	13.9636	0.014208
	13.9441	0.0108244	-0.00466572	0.021172			13.9432	10.8815	13.965	0.01299
	13.9454	0.0103839	-0.0041543	0.021126			13.9445	10.9294	13.9663	0.012406
	13.9467	0.010516	-0.00390394	0.020762			13.9458	10.9785	13.9676	0.012597
	13.948	0.00992894	-0.00462154	0.021023			13.9472	11.0279	13.969	0.012014
	13.9494	0.00920362	-0.0047514	0.021286			13.9485	11.0774	13.9703	0.013445
	13.9507	0.00888007	-0.00365091	0.021064			13.9498	11.1265	13.9716	0.01525
	13.952	0.00889147	-0.00435512	0.020844			13.9512	11.1745	13.973	0.016266
	13.9534	0.00900311	-0.00493883	0.019407			13.9525	11.2219	13.9743	0.01672
	13.9547	0.00842817	-0.00446088	0.018753			13.9538	11.2693	13.9756	0.016333
	13.956	0.00780007	-0.00423462	0.01886			13.9552	11.317	13.977	0.015968
	13.9574	0.00716816	-0.0051758	0.018953			13.9565	11.3642	13.9783	0.016171
	13.9587	0.00726158	-0.00587332	0.019042			13.9578	11.41	13.9796	0.016227
	13.96	0.00795576	-0.00715187	0.019445			13.9592	11.4562	13.981	0.015987
	13.9614	0.00886868	-0.00675425	0.019563			13.9605	11.5018	13.9823	0.016869
	13.9627	0.00942236	-0.00485717	0.019101			13.9618	11.5471	13.9836	0.01598
	13.964	0.00925375	-0.00543017	0.018295			13.9631	11.5924	13.985	0.016485
	13.9654	0.00862412	-0.0058626	0.017806			13.9645	11.6382	13.9863	0.017288
	13.9667	0.0081107	-0.00607815	0.017811			13.9658	11.6841	13.9876	0.017376
	13.968	0.00782209	-0.00635662	0.018417			13.9671	11.7297	13.9889	0.01812
	13.9694	0.00802792	-0.00552121	0.019112			13.9685	11.7739	13.9903	0.017116
	13.9707	0.00753728	-0.00473801	0.01884			13.9698	11.8176	13.9916	0.016055
	13.972	0.00676411	-0.00468312	0.020006			13.9711	11.8613	13.9929	0.015924
	13.9733	0.00648385	-0.00490269	0.019952			13.9725	11.9032	13.9943	0.016929
	13.9747	0.00664714	-0.00614911	0.019316			13.9738	11.9447	13.9956	0.016626
	13.976	0.00654309	-0.00719739	0.01959			13.9751	11.9863	13.9969	0.016605
	13.9773	0.00644132	-0.00773559	0.019221			13.9765	12.0259	13.9983	0.017673
	13.9787	0.00642537	-0.00737411	0.018278			13.9778	12.0647	13.9996	0.017789
	13.98	0.00571524	-0.00690821	0.017693			13.9791	12.1048	14.0009	0.017527
	13.9813	0.00524587	-0.0060487	0.016986			13.9804	12.145	14.0023	0.018686
	13.9827	0.00539625	-0.00657083	0.016395			13.9818	12.1852	14.0036	0.018395
	13.984	0.00591119	-0.00828316	0.016597			13.9831	12.2254	14.0049	0.01831
	13.9853	0.00611777	-0.00833403	0.01604			13.9844	12.2655	14.0063	0.01852
	13.9867	0.00639879	-0.00859376	0.017091			13.9858	12.306	14.0076	0.0189
	13.988	0.0072388	-0.00940507	0.018068			13.9871	12.3457	14.0089	0.019956
	13.9893	0.007895	-0.00977993	0.016958			13.9884	12.3836	14.0103	0.019794
	13.9907	0.00834007	-0.00935553	0.016509			13.9898	12.4215	14.0116	0.019612
	13.992	0.00823374	-0.00960054	0.015986			13.9911	12.4598	14.0129	0.019212
	13.9933	0.00745753	-0.00963133	0.015798			13.9924	12.4964	14.0142	0.019021
	13.9947	0.00620208	-0.0105524	0.016208			13.9938	12.5329	14.0156	0.017844
	13.996	0.00546916	-0.0118912	0.016751			13.9951	12.5694	14.0169	0.017343
	13.9973	0.00589828	-0.0115244	0.016725			13.9964	12.6054	14.0182	0.016078
	13.9986	0.00597043	-0.010365	0.0164			13.9977	12.6409	14.0196	0.014701
	14	0.0055246	-0.00946665	0.016411			13.9991	12.676	14.0209	0.013649
	14.0013	0.0051646	-0.0072978	0.016644			14.0004	12.7107	14.0222	0.013199
	14.0026	0.00425016	-0.0073219	0.015656			14.0017	12.7445	14.0236	0.014024
	14.004	0.00370256	-0.00805154	0.014244			14.0031	12.7785	14.0249	0.014588
	14.0053	0.00428738	-0.00890168	0.013166			14.0044	12.812	14.0262	0.014345
	14.0066	0.00529599	-0.0103529	0.013496			14.0057	12.8456	14.0276	0.013265
	14.008	0.00518587	-0.00924174	0.012977			14.0071	12.8785	14.0289	0.013288
	14.0093	0.00518587	-0.00783198	0.012559			14.0084	12.9096	14.0302	0.013459
	14.0106	0.00597802	-0.00786679	0.013035			14.0097	12.9401	14.0316	0.014134
	14.012	0.00585347	-0.0102057	0.013479			14.0111	12.9715	14.0329	0.014405
	14.0133	0.00628866	-0.0122554	0.014788			14.0124	13.0027	14.0342	0.014222
	14.0146	0.00651955	-0.0127614	0.015555			14.0137	13.033	14.0356	0.013453
	14.016	0.0063517	-0.0117493	0.015273			14.0151	13.0623	14.0369	0.012935
	14.0173	0.00574562	-0.0109139	0.015082			14.0164	13.0909	14.0382	0.011149
	14.0186	0.00524131	-0.0113865	0.014952			14.0177	13.1201	14.0396	0.010944
	14.02	0.00460181	-0.0114561	0.015179			14.019	13.149	14.0409	0.010949
	14.0213	0.0038613	-0.012076	0.013911			14.0204	13.1775	14.0422	0.009646
	14.0226	0.00365016	-0.0132086	0.013744			14.0217	13.2066	14.0435	0.009728
	14.024	0.00381269	-0.0144791	0.013611			14.023	13.2349	14.0449	0.010969
	14.0253	0.00387573	-0.0161901	0.014172			14.0244	13.2619	14.0462	0.01226
	14.0266	0.00432915	-0.0164672	0.013323			14.0257	13.2885	14.0475	0.012798
	14.0279	0.00446586	-0.0158728	0.012783			14.027	13.3151	14.0489	0.013502
	14.0293	0.0042213	-0.0148419	0.013001			14.0284	13.3402	14.0502	0.01383
	14.0306	0.00332965	-0.0135138	0.013012			14.0297	13.3639	14.0515	0.014831
	14.0319	0.0030061	-0.0122996	0.012776			14.031	13.3875	14.0529	0.015637
	14.0333	0.00298483	-0.0123143	0.012671			14.0324	13.4117	14.0542	0.016532
	14.0346	0.00308205	-0.013309	0.011912			14.0337	13.4359	14.0555	0.0162
	14.0359	0.00361142	-0.0130158	0.012639			14.035	13.4609	14.0569	0.016268
	14.0373	0.0040656	-0.0112968	0.013179			14.0363	13.4851	14.0582	0.016396
	14.0386	0.00417345	-0.0106341	0.011772			14.0377	13.5071	14.0595	0.016391
	14.0399	0.00375193	-0.00996469	0.011047			14.039	13.529	14.0609	0.017257
	14.0413	0.00387193	-0.00985357	0.011154			14.0403	13.552	14.0622	0.01739
	14.0426	0.00407851	-0.0112352	0.010626			14.0417	13.5748	14.0635	0.017031
	14.0439	0.00354611	-0.011104	0.010373			14.043	13.5976	14.0648	0.01629
	14.0453	0.00327876	-0.0101561	0.010683			14.0443	13.6191	14.0662	0.014794
	14.0466	0.00321572	-0.00948808	0.010223			14.0457	13.6407	14.0675	0.014485
	14.0479	0.00307218	-0.00949343	0.009877			14.047	13.6615	14.0688	0.014045
	14.0493	0.00386737	-0.010705	0.01069			14.0483	13.6814	14.0702	0.014088
	14.0506	0.00505143	-0.0115726	0.011064			14.0497	13.7011	14.0715	0.014762
	14.0519	0.00519878	-0.0109782	0.011923			14.051	13.72	14.0728	0.014799
	14.0532	0.00530815	-0.0108162	0.011494			14.0523	13.738	14.0742	0.014356
	14.0546	0.00478713	-0.0110197	0.011242			14.0536	13.7552	14.0755	0.014444
	14.0559	0.00411649	-0.0107894	0.011973			14.055	13.7719	14.0768	0.013583
	14.0572	0.00287547	-0.0108001	0.012571			14.0563	13.7883	14.0782	0.012413
	14.0586	0.00192154	-0.00961526	0.013037			14.0576	13.8048	14.0795	0.011966
	14.0599	0.000551397	-0.00903958	0.013198			14.059	13.8214	14.0808	0.010755
	14.0612	-0.000161774	-0.00787214	0.012755			14.0603	13.8376	14.0822	0.00933
	14.0626	-0.000628107	-0.00879726	0.012665			14.0616	13.8533	14.0835	0.009408
	14.0639	-0.000733677	-0.0101253	0.012065			14.063	13.8683	14.0848	0.009313
	14.0652	-0.000757222	-0.0118444	0.011853			14.0643	13.8821	14.0862	0.009107
	14.0666	-0.000372915	-0.0125459	0.011575			14.0656	13.8961	14.0875	0.009171
	14.0679	0.000117723	-0.0130479	0.01136			14.067	13.9084	14.0888	0.010407
	14.0692	0.000786083	-0.0140614	0.010854			14.0683	13.9201	14.0901	0.010273
	14.0706	0.00128963	-0.016739	0.010081			14.0696	13.9326	14.0915	0.010944
	14.0719	0.00132229	-0.0168595	0.01092			14.0709	13.9455	14.0928	0.010912
	14.0732	0.00109368	-0.0154765	0.011446			14.0723	13.9573	14.0941	0.010608
	14.0746	0.000492156	-0.0163414	0.011645			14.0736	13.968	14.0955	0.009599
	14.0759	-0.000408611	-0.0152021	0.011389			14.0749	13.9779	14.0968	0.009721
	14.0772	-0.000534688	-0.0137441	0.009746			14.0763	13.9874	14.0981	0.008719
	14.0785	-2.4304e-05	-0.0142073	0.009099			14.0776	13.9965	14.0995	0.009975
	14.0799	0.000253673	-0.0138017	0.008363			14.0789	14.0044	14.1008	0.010195
	14.0812	0.000347851	-0.0138204	0.008717			14.0803	14.0125	14.1021	0.010841
	14.0825	0.000405573	-0.013724	0.006837			14.0816	14.0208	14.1035	0.011037
	14.0839	1.74685e-05	-0.014364	0.006502			14.0829	14.0282	14.1048	0.011081
	14.0852	-0.000542283	-0.0145032	0.004997			14.0843	14.0342	14.1061	0.011035
	14.0865	-0.000429877	-0.0138552	0.004852			14.0856	14.0402	14.1075	0.011376
	14.0879	-0.000296205	-0.012416	0.004703			14.0869	14.0473	14.1088	0.011548
	14.0892	-0.000435194	-0.0125392	0.004897			14.0882	14.0534	14.1101	0.013022
	14.0905	-0.000710133	-0.0122273	0.005242			14.0896	14.0597	14.1115	0.01309
	14.0919	-0.00047165	-0.0111254	0.003932			14.0909	14.0654	14.1128	0.012736
	14.0932	0.00042532	-0.0113249	0.003625			14.0922	14.0707	14.1141	0.013133
	14.0945	0.000789121	-0.0120157	0.002681			14.0936	14.0742	14.1155	0.01385
	14.0959	0.000673677	-0.0111924	0.001429			14.0949	14.0777	14.1168	0.013107
	14.0972	0.000884818	-0.0118042	0.001527			14.0962	14.0811	14.1181	0.012666
	14.0985	0.00085064	-0.013151	0.000541			14.0976	14.0848	14.1194	0.013139
	14.0999	0.000246078	-0.0136424	-0.000355			14.0989	14.0888	14.1208	0.013248
	14.1012	-0.000406333	-0.0128418	-0.001728			14.1002	14.0933	14.1221	0.012377
	14.1025	-0.00184786	-0.0117199	-0.002861			14.1016	14.0962	14.1234	0.013102
	14.1038	-0.00220255	-0.0113169	-0.001663			14.1029	14.0976	14.1248	0.013784
	14.1052	-0.00167698	-0.0106247	-0.00202			14.1042	14.0981	14.1261	0.014329
	14.1065	-0.000621271	-0.0101481	-0.003141			14.1056	14.099	14.1274	0.015231
	14.1078	0.000646335	-0.0097304	-0.003865			14.1069	14.0996	14.1288	0.015998
	14.1092	0.00155318	-0.010456	-0.003722			14.1082	14.1007	14.1301	0.01597
	14.1105	0.00180077	-0.0126128	-0.003331			14.1095	14.1003	14.1314	0.016843
	14.1118	0.00188204	-0.0122822	-0.003815			14.1109	14.0988	14.1328	0.016463
	14.1132	0.00151444	-0.012645	-0.004768			14.1122	14.0963	14.1341	0.015796
	14.1145	0.00195192	-0.0134536	-0.005289			14.1135	14.0949	14.1354	0.015023
	14.1158	0.00213116	-0.0130854	-0.003666			14.1149	14.0937	14.1368	0.01517
	14.1172	0.00250027	-0.0124642	-0.002655			14.1162	14.0914	14.1381	0.014753
	14.1185	0.00405269	-0.0124254	-0.002216			14.1175	14.0895	14.1394	0.015383
	14.1198	0.00384991	-0.0140012	-0.002249			14.1189	14.0863	14.1408	0.017158
	14.1212	0.00387801	-0.0163186	-0.001559			14.1202	14.0836	14.1421	0.01812
	14.1225	0.0046208	-0.0153092	-0.001584			14.1215	14.0801	14.1434	0.017818
	14.1238	0.00577828	-0.016336	-0.002261			14.1229	14.0756	14.1447	0.016775
	14.1252	0.00687575	-0.0168635	-0.002003			14.1242	14.0702	14.1461	0.016351
	14.1265	0.00719171	-0.0161955	-0.001832			14.1255	14.0639	14.1474	0.016077
	14.1278	0.00798766	-0.0157724	-0.001152			14.1268	14.0585	14.1487	0.014954
	14.1291	0.00837653	-0.0163467	-0.001334			14.1282	14.0534	14.1501	0.015451
	14.1305	0.00849729	-0.0161807	0.000215			14.1295	14.0465	14.1514	0.016375
	14.1318	0.00907451	-0.0158112	0.001039			14.1308	14.0394	14.1527	0.016401
	14.1331	0.0102457	-0.0150387	0.001037			14.1322	14.0316	14.1541	0.014951
	14.1345	0.0110386	-0.014937	0.002322			14.1335	14.0236	14.1554	0.014941
	14.1358	0.0113059	-0.0154564	0.002916			14.1348	14.0161	14.1567	0.015192
	14.1371	0.0112725	-0.0141832	0.00349			14.1362	14.0096	14.1581	0.014333
	14.1385	0.0107226	-0.0131738	0.004035			14.1375	14.0031	14.1594	0.01389
	14.1398	0.0100474	-0.0124053	0.005034			14.1388	13.9954	14.1607	0.013473
	14.1411	0.00941324	-0.0116784	0.005702			14.1402	13.9867	14.1621	0.013353
	14.1425	0.00955603	-0.0103021	0.004671			14.1415	13.9774	14.1634	0.013273
	14.1438	0.00993274	-0.00783867	0.004789			14.1428	13.9677	14.1647	0.012129
	14.1451	0.00979223	-0.00751468	0.004775			14.1441	13.9579	14.1661	0.013173
	14.1465	0.00978388	-0.00821086	0.006411			14.1455	13.9499	14.1674	0.013593
	14.1478	0.00929704	-0.00879993	0.006697			14.1468	13.9397	14.1687	0.013859
	14.1491	0.00892792	-0.00923504	0.00655			14.1481	13.9289	14.17	0.012809
	14.1505	0.00858159	-0.00836348	0.005978			14.1495	13.9179	14.1714	0.012948
	14.1518	0.00819349	-0.00733662	0.006349			14.1508	13.907	14.1727	0.013049
	14.1531	0.00816007	-0.00554531	0.006339			14.1521	13.897	14.174	0.010846
	14.1545	0.00854362	-0.00502184	0.0064			14.1535	13.8841	14.1754	0.008872
	14.1558	0.00864539	-0.00370714	0.006339			14.1548	13.8719	14.1767	0.009473
	14.1571	0.00831121	-0.00189708	0.005256			14.1561	13.8594	14.178	0.010343
	14.1584	0.00772563	-0.00130533	0.004907			14.1575	13.8469	14.1794	0.009453
	14.1598	0.00812969	-0.00189306	0.004854			14.1588	13.8342	14.1807	0.01018
	14.1611	0.00727145	-0.00221036	0.005541			14.1601	13.8209	14.182	0.01122
	14.1624	0.00756842	-0.000781859	0.006696			14.1614	13.8067	14.1834	0.011312
	14.1638	0.00758741	0.00135487	0.005183			14.1628	13.793	14.1847	0.010654
	14.1651	0.00769677	0.00340189	0.006496			14.1641	13.779	14.186	0.010611
	14.1664	0.00790867	0.00301632	0.006635			14.1654	13.7632	14.1874	0.010963
	14.1678	0.00852767	0.00224517	0.007172			14.1668	13.7474	14.1887	0.01093
	14.1691	0.00936312	0.00134683	0.007479			14.1681	13.7319	14.19	0.010197
	14.1704	0.00887552	0.002122	0.005875			14.1694	13.7151	14.1914	0.010533
	14.1718	0.00793829	0.00198812	0.005198			14.1708	13.6979	14.1927	0.012045
	14.1731	0.00768538	0.000764455	0.004488			14.1721	13.6819	14.194	0.012177
	14.1744	0.00814108	-0.000271776	0.004179			14.1734	13.6648	14.1954	0.01205
	14.1758	0.007955	-0.00104426	0.004959			14.1748	13.6474	14.1967	0.011843
	14.1771	0.00817298	-0.00128793	0.005375			14.1761	13.6302	14.198	0.013233
	14.1784	0.00758361	-0.00152891	0.006597			14.1774	13.6121	14.1993	0.012655
	14.1798	0.00698512	0.00149276	0.006061			14.1788	13.5942	14.2007	0.011957
	14.1811	0.00728512	0.00427211	0.007028			14.1801	13.5762	14.202	0.012566
	14.1824	0.00687879	0.00487859	0.006734			14.1814	13.5583	14.2033	0.012483
	14.1837	0.00562106	0.00495624	0.006815			14.1827	13.5396	14.2047	0.012659
	14.1851	0.00462232	0.0049964	0.006767			14.1841	13.5203	14.206	0.011944
	14.1864	0.00546005	0.00491607	0.006932			14.1854	13.5001	14.2073	0.011784
	14.1877	0.00586182	0.00587867	0.006884			14.1867	13.4798	14.2087	0.012704
	14.1891	0.00595296	0.00476479	0.00603			14.1881	13.4597	14.21	0.012454
	14.1904	0.00607524	0.00203631	0.007245			14.1894	13.4399	14.2113	0.013612
	14.1917	0.0063479	0.00176052	0.007385			14.1907	13.4208	14.2127	0.015224
	14.1931	0.00550562	0.00237637	0.007796			14.1921	13.4015	14.214	0.014597
	14.1944	0.00498384	0.00240582	0.007379			14.1934	13.3809	14.2153	0.014901
	14.1957	0.00539777	0.0016976	0.007569			14.1947	13.3596	14.2167	0.015005
	14.1971	0.00656588	0.000647979	0.008774			14.1961	13.3391	14.218	0.015059
	14.1984	0.00655069	-0.00040164	0.007993			14.1974	13.3166	14.2193	0.015309
	14.1997	0.00648841	6.56012e-05	0.009407			14.1987	13.2952	14.2206	0.015377
	14.2011	0.00620208	0.000271776	0.01039			14.2	13.2736	14.222	0.014572
	14.2024	0.00628106	-0.000729646	0.010736			14.2014	13.2515	14.2233	0.014908
	14.2037	0.0069236	-0.00137629	0.011266			14.2027	13.2281	14.2246	0.014247
	14.2051	0.00764057	-0.00246741	0.011129			14.204	13.2061	14.226	0.012028
	14.2064	0.00773551	-0.00340323	0.012835			14.2054	13.1819	14.2273	0.010853
	14.2077	0.00806969	-0.00265886	0.013504			14.2067	13.1583	14.2286	0.010378
	14.209	0.00833551	-0.00333629	0.014556			14.208	13.1342	14.23	0.010889
	14.2104	0.0069593	-0.00426676	0.013827			14.2094	13.11	14.2313	0.011256
	14.2117	0.00671094	-0.00340457	0.014263			14.2107	13.0873	14.2326	0.011166
	14.213	0.00757525	-0.0070702	0.014419			14.212	13.0631	14.234	0.0125
	14.2144	0.00740209	-0.00766061	0.014747			14.2134	13.0377	14.2353	0.01209
	14.2157	0.00799146	-0.00845854	0.014662			14.2147	13.0121	14.2366	0.012478
	14.217	0.00872817	-0.00812384	0.01372			14.216	12.9876	14.238	0.012008
	14.2184	0.00970261	-0.0096166	0.012603			14.2173	12.9617	14.2393	0.012309
	14.2197	0.00955299	-0.0088093	0.012986			14.2187	12.9354	14.2406	0.013473
	14.221	0.00885425	-0.00955635	0.011644			14.22	12.9106	14.242	0.013853
	14.2224	0.00944438	-0.0114735	0.012214			14.2213	12.8848	14.2433	0.012572
	14.2237	0.00929172	-0.0105886	0.012335			14.2227	12.8591	14.2446	0.010628
	14.225	0.00976869	-0.0100651	0.013169			14.224	12.8323	14.246	0.010954
	14.2264	0.0110636	-0.0115538	0.013376			14.2253	12.805	14.2473	0.011372
	14.2277	0.0124186	-0.011519	0.013104			14.2267	12.7787	14.2486	0.010532
	14.229	0.0125971	-0.0112955	0.012175			14.228	12.7517	14.2499	0.010752
	14.2304	0.010715	-0.0106261	0.0109			14.2293	12.7237	14.2513	0.011177
	14.2317	0.0103117	-0.0118029	0.01031			14.2307	12.6971	14.2526	0.01084
	14.233	0.00966616	-0.0111388	0.010169			14.232	12.6699	14.2539	0.010507
	14.2343	0.00964869	-0.0107519	0.007956			14.2333	12.6422	14.2553	0.01164
	14.2357	0.00918235	-0.0087919	0.00852			14.2347	12.6141	14.2566	0.010702
	14.237	0.00880185	-0.00964338	0.009388			14.236	12.586	14.2579	0.011189
	14.2383	0.00913755	-0.00972906	0.009858			14.2373	12.5577	14.2593	0.011326
	14.2397	0.00978995	-0.00813857	0.007685			14.2386	12.5286	14.2606	0.012513
	14.241	0.00879121	-0.00954966	0.006694			14.24	12.4999	14.2619	0.012775
	14.2423	0.00859298	-0.00857367	0.006208			14.2413	12.4723	14.2633	0.011987
	14.2437	0.00852691	-0.00880663	0.007792			14.2426	12.4456	14.2646	0.011316
	14.245	0.0089264	-0.00911187	0.008017			14.244	12.4192	14.2659	0.011143
	14.2463	0.00905096	-0.00735135	0.006746			14.2453	12.3912	14.2673	0.010101
	14.2477	0.00959325	-0.00853619	0.005479			14.2466	12.3617	14.2686	0.010328
	14.249	0.00975274	-0.0083501	0.006966			14.248	12.3329	14.2699	0.010757
	14.2503	0.010317	-0.00773425	0.008638			14.2493	12.3034	14.2713	0.011975
	14.2517	0.0103057	-0.00701665	0.01016			14.2506	12.2738	14.2726	0.012305
	14.253	0.0100991	-0.00826843	0.009141			14.2519	12.2439	14.2739	0.013557
	14.2543	0.0106854	-0.00839428	0.010638			14.2533	12.2136	14.2752	0.014056
	14.2557	0.00962514	-0.0074049	0.010431			14.2546	12.1843	14.2766	0.014434
	14.257	0.0103778	-0.00786143	0.009591			14.2559	12.1546	14.2779	0.016312
	14.2583	0.00921957	-0.00850807	0.009193			14.2573	12.1254	14.2792	0.015213
	14.2597	0.00834311	-0.00817873	0.007709			14.2586	12.0952	14.2806	0.015129
	14.261	0.00760791	-0.00990578	0.007183			14.2599	12.0641	14.2819	0.016794
	14.2623	0.0067512	-0.0112834	0.007802			14.2613	12.0335	14.2832	0.016716
	14.2636	0.0070193	-0.0118377	0.008796			14.2626	12.003	14.2846	0.015045
	14.265	0.0063836	-0.0107947	0.00919			14.2639	11.9723	14.2859	0.014344
	14.2663	0.00568182	-0.0120251	0.008668			14.2653	11.9427	14.2872	0.014454
	14.2676	0.00552536	-0.0123437	0.010901			14.2666	11.9126	14.2886	0.014076
	14.269	0.00528992	-0.0123839	0.009577			14.2679	11.8821	14.2899	0.014324
	14.2703	0.00553068	-0.0123638	0.008681			14.2693	11.8535	14.2912	0.014291
	14.2716	0.00517295	-0.0130252	0.009018			14.2706	11.8219	14.2926	0.014234
	14.273	0.00412712	-0.0145635	0.011127			14.2719	11.7915	14.2939	0.014172
	14.2743	0.00505447	-0.014297	0.011827			14.2732	11.7601	14.2952	0.013611
	14.2756	0.00443244	-0.0154176	0.011881			14.2746	11.7281	14.2966	0.014373
	14.277	0.00510536	-0.0157296	0.011025			14.2759	11.6961	14.2979	0.013287
	14.2783	0.0053841	-0.0147603	0.010504			14.2772	11.6659	14.2992	0.014132
	14.2796	0.00486308	-0.0148526	0.012282			14.2786	11.6333	14.3005	0.01394
	14.281	0.00438308	-0.01453	0.012931			14.2799	11.6016	14.3019	0.01379
	14.2823	0.0042289	-0.0153801	0.011774			14.2812	11.5701	14.3032	0.012708
	14.2836	0.00377396	-0.0169251	0.010843			14.2826	11.5378	14.3045	0.011634
	14.285	0.00292863	-0.0175276	0.010795			14.2839	11.5054	14.3059	0.011719
	14.2863	0.00262255	-0.0179573	0.011126			14.2852	11.4737	14.3072	0.008648
	14.2876	0.00146052	-0.0165208	0.011094			14.2866	11.4422	14.3085	0.007795
	14.2889	0.00158432	-0.0181274	0.010305			14.2879	11.4104	14.3099	0.007316
	14.2903	0.00114988	-0.0180912	0.010171			14.2892	11.3779	14.3112	0.005327
	14.2916	0.00145672	-0.0178114	0.008271			14.2905	11.3446	14.3125	0.005557
	14.2929	0.00139596	-0.0166989	0.008688			14.2919	11.3123	14.3139	0.005495
	14.2943	0.00188128	-0.0139864	0.008898			14.2932	11.2804	14.3152	0.004637
	14.2956	0.00210533	-0.012969	0.007447			14.2945	11.2479	14.3165	0.003716
	14.2969	0.00207192	-0.0134523	0.006833			14.2959	11.217	14.3179	0.004453
	14.2983	0.00216761	-0.0127012	0.007676			14.2972	11.1884	14.3192	0.004723
	14.2996	0.00332129	-0.012408	0.007349			14.2985	11.1558	14.3205	0.003991
	14.3009	0.00329775	-0.0127306	0.004691			14.2999	11.1219	14.3219	0.004298
	14.3023	0.00374282	-0.0108028	0.005111			14.3012	11.0859	14.3232	0.005354
	14.3036	0.00307446	-0.00947603	0.00403			14.3025	11.0516	14.3245	0.004273
	14.3049	0.00330079	-0.00924307	0.00395			14.3039	11.0191	14.3258	0.004238
	14.3063	0.00392965	-0.00910116	0.002457			14.3052	10.9864	14.3272	0.003746
	14.3076	0.0031542	-0.00730449	0.002003			14.3065	10.9531	14.3285	0.003356
	14.3089	0.00363117	-0.00589741	0.001788			14.3079	10.9191	14.3298	0.003043
	14.3103	0.00346484	-0.00654405	0.001744			14.3092	10.8851	14.3312	0.003014
	14.3116	0.00259597	-0.0079257	0.002631			14.3105	10.8523	14.3325	0.002084
	14.3129	0.00278736	-0.00787348	0.00172			14.3118	10.8187	14.3338	0.002476
	14.3142	0.00308509	-0.0075602	0.000703			14.3132	10.7868	14.3352	0.002342
	14.3156	0.00317927	-0.0060661	0.000516			14.3145	10.7528	14.3365	0.00223
	14.3169	0.00441421	-0.00556539	0.000599			14.3158	10.7196	14.3378	0.003118
	14.3182	0.00429345	-0.00576086	-0.000763			14.3172	10.6865	14.3392	0.002629
	14.3196	0.00482055	-0.00363618	0.000254			14.3185	10.6531	14.3405	0.003765
	14.3209	0.00644132	-0.00375399	0.000201			14.3198	10.6183	14.3418	0.003699
	14.3222	0.00658335	-0.0017806	0.001194			14.3212	10.5823	14.3432	0.004394
	14.3236	0.00613372	-0.000498034	0.001909			14.3225	10.5492	14.3445	0.005782
	14.3249	0.00508637	-1.60656e-05	0.004162			14.3238	10.5152	14.3458	0.005231
	14.3262	0.00498536	0.000653334	0.005166			14.3252	10.4811	14.3472	0.004997
	14.3276	0.00472257	-9.63936e-05	0.005624			14.3265	10.4473	14.3485	0.004675
	14.3289	0.00494055	0.0011112	0.006826			14.3278	10.412	14.3498	0.004437
	14.3302	0.00540916	0.00138566	0.006687			14.3291	10.3776	14.3512	0.004586
	14.3316	0.00724639	0.00121563	0.005876			14.3305	10.3419	14.3525	0.004593
	14.3329	0.00676942	-0.00122634	0.005301			14.3318	10.3067	14.3538	0.005258
	14.3342	0.00634942	-0.000788553	0.006111			14.3331	10.2738	14.3551	0.004927
	14.3356	0.00593853	-0.00289984	0.006017			14.3345	10.2405	14.3565	0.002957
	14.3369	0.00706107	-0.00268162	0.006699			14.3358	10.2053	14.3578	0.004096
	14.3382	0.0075912	-0.00146733	0.007213			14.3371	10.1701	14.3591	0.004688
	14.3395	0.00675955	-0.00140172	0.006555			14.3385	10.1347	14.3605	0.005961
	14.3409	0.00683474	-0.00284897	0.006898			14.3398	10.1009	14.3618	0.006878
	14.3422	0.00638512	-0.00219697	0.006828			14.3411	10.0672	14.3631	0.005754
	14.3435	0.00639423	-0.00100008	0.007701			14.3425	10.033	14.3645	0.005985
	14.3449	0.00684765	-0.00196402	0.006179			14.3438	9.99776	14.3658	0.005545
	14.3462	0.00695626	-0.00178596	0.005962			14.3451	9.96302	14.3671	0.006382
	14.3475	0.00635246	-0.00180336	0.0068			14.3464	9.92752	14.3685	0.007838
	14.3489	0.00585347	-0.00302167	0.006547			14.3478	9.89229	14.3698	0.009922
	14.3502	0.0049846	-0.00259058	0.00623			14.3491	9.85826	14.3711	0.009494
	14.3515	0.00613296	-9.23772e-05	0.006917			14.3504	9.82792	14.3725	0.00901
	14.3529	0.00544486	-0.00296276	0.005914			14.3518	9.7943	14.3738	0.00912
	14.3542	0.00505599	-0.00362681	0.005386			14.3531	9.76126	14.3751	0.008957
	14.3555	0.00518359	-0.00422927	0.005903			14.3544	9.72861	14.3765	0.00967
	14.3569	0.00534612	-0.00361476	0.005701			14.3558	9.69498	14.3778	0.008996
	14.3582	0.00662056	-0.00468312	0.00584			14.3571	9.66229	14.3791	0.008619
	14.3595	0.00637448	-0.00426006	0.00463			14.3584	9.62879	14.3804	0.008926
	14.3609	0.00551169	-0.00398159	0.00486			14.3598	9.59455	14.3818	0.008492
	14.3622	0.004677	-0.00564304	0.005207			14.3611	9.56157	14.3831	0.008163
	14.3635	0.00506511	-0.00526148	0.005113			14.3624	9.52765	14.3844	0.008035
	14.3648	0.00519194	-0.00660564	0.004402			14.3637	9.49442	14.3858	0.007042
	14.3662	0.00532789	-0.00444214	0.005074			14.3651	9.46142	14.3871	0.00734
	14.3675	0.00631221	-0.00363216	0.005329			14.3664	9.4263	14.3884	0.007317
	14.3688	0.00701702	-0.00364689	0.005503			14.3677	9.3929	14.3898	0.009588
	14.3702	0.00650512	-0.00475006	0.006004			14.3691	9.35866	14.3911	0.009228
	14.3715	0.00626815	-0.00484378	0.005175			14.3704	9.32576	14.3924	0.0086
	14.3728	0.00627803	-0.00435913	0.005464			14.3717	9.2921	14.3938	0.007268
	14.3742	0.00592866	-0.00395749	0.005793			14.3731	9.25738	14.3951	0.007249
	14.3755	0.00611777	-0.00471525	0.006674			14.3744	9.22384	14.3964	0.007249
	14.3768	0.00619904	-0.00596703	0.005593			14.3757	9.19106	14.3978	0.006979
	14.3782	0.0070231	-0.00296946	0.005385			14.3771	9.15685	14.3991	0.007847
	14.3795	0.006256	-0.00286235	0.004156			14.3784	9.12297	14.4004	0.008288
	14.3808	0.00727677	-0.00373793	0.003528			14.3797	9.08907	14.4018	0.00821
	14.3822	0.00717955	-0.00254908	0.004296			14.3811	9.05638	14.4031	0.006648
	14.3835	0.0073831	-0.00206979	0.005034			14.3824	9.02296	14.4044	0.006241
	14.3848	0.00685297	-0.00413555	0.004246			14.3837	8.98863	14.4057	0.007541
	14.3862	0.00713247	-0.00317162	0.004235			14.385	8.95568	14.4071	0.007742
	14.3875	0.00654537	-0.00278069	0.005397			14.3864	8.92145	14.4084	0.008896
	14.3888	0.00614208	-0.00220902	0.004985			14.3877	8.88638	14.4097	0.008612
	14.3902	0.00623018	-0.00294268	0.004992			14.389	8.8509	14.4111	0.008297
	14.3915	0.00542663	-0.00198678	0.005016			14.3904	8.8163	14.4124	0.009817
	14.3928	0.006196	-0.00258656	0.005431			14.3917	8.7823	14.4137	0.009264
	14.3941	0.0058565	-0.00394009	0.004692			14.393	8.74771	14.4151	0.009558
	14.3955	0.0067755	-0.00388654	0.003727			14.3944	8.71367	14.4164	0.009825
	14.3968	0.00626512	-0.00307656	0.004028			14.3957	8.68137	14.4177	0.011037
	14.3981	0.00507878	-0.0032573	0.004852			14.397	8.64756	14.4191	0.011501
	14.3995	0.00542359	-0.00233754	0.005139			14.3984	8.61523	14.4204	0.011438
	14.4008	0.00418181	-0.00402711	0.005779			14.3997	8.58304	14.4217	0.010774
	14.4021	0.00413396	-0.00384905	0.006013			14.401	8.54874	14.4231	0.009417
	14.4035	0.0040694	-0.00337244	0.005915			14.4023	8.51822	14.4244	0.008988
	14.4048	0.00289218	-0.00427747	0.006604			14.4037	8.48764	14.4257	0.009537
	14.4061	0.00322712	-0.0059175	0.008255			14.405	8.45479	14.4271	0.009235
	14.4075	0.00389927	-0.00402176	0.008209			14.4063	8.42189	14.4284	0.008756
	14.4088	0.00430181	-0.00410744	0.008056			14.4077	8.38963	14.4297	0.00985
	14.4101	0.00396839	-0.00413421	0.008097			14.409	8.35675	14.431	0.01027
	14.4115	0.00428206	-0.00632717	0.007007			14.4103	8.32367	14.4324	0.010066
	14.4128	0.00538334	-0.0064972	0.008029			14.4117	8.29138	14.4337	0.008014
	14.4141	0.00422814	-0.00711037	0.007564			14.413	8.26002	14.435	0.006669
	14.4155	0.00407016	-0.00665518	0.007443			14.4143	8.22833	14.4364	0.007249
	14.4168	0.00319749	-0.00697247	0.006267			14.4157	8.19551	14.4377	0.007706
	14.4181	0.00272053	-0.00654539	0.00622			14.417	8.16294	14.439	0.006734
	14.4194	0.00270078	-0.00527086	0.006279			14.4183	8.13044	14.4404	0.0056
	14.4208	0.00245319	-0.00520927	0.005595			14.4196	8.09883	14.4417	0.004891
	14.4221	0.0026066	-0.00663242	0.005477			14.421	8.06852	14.443	0.004738
	14.4234	0.0028823	-0.00617455	0.00556			14.4223	8.03633	14.4444	0.004829
	14.4248	0.00434282	-0.00642089	0.004494			14.4236	8.00533	14.4457	0.003138
	14.4261	0.00447953	-0.00778378	0.004854			14.425	7.97315	14.447	0.003703
	14.4274	0.00569929	-0.00661501	0.00479			14.4263	7.94273	14.4484	0.005539
	14.4288	0.00605246	-0.00659761	0.005995			14.4276	7.91157	14.4497	0.006085
	14.4301	0.00675727	-0.00663777	0.006516			14.429	7.8797	14.451	0.006335
	14.4314	0.00658183	-0.00547301	0.006903			14.4303	7.84742	14.4524	0.006966
	14.4328	0.00684461	-0.00550648	0.007232			14.4316	7.81635	14.4537	0.006239
	14.4341	0.00745221	-0.00435512	0.007064			14.433	7.78434	14.455	0.00689
	14.4354	0.00665474	-0.00518651	0.007173			14.4343	7.75435	14.4563	0.0076
	14.4368	0.00625676	-0.00493749	0.007377			14.4356	7.72278	14.4577	0.007521
	14.4381	0.00703145	-0.00469919	0.006606			14.4369	7.69271	14.459	0.007274
	14.4394	0.006676	-0.00425604	0.00545			14.4383	7.66092	14.4603	0.008127
	14.4408	0.00670411	-0.00619195	0.005673			14.4396	7.63029	14.4617	0.008985
	14.4421	0.00695854	-0.00650255	0.005069			14.4409	7.59881	14.463	0.008769
	14.4434	0.00710057	-0.00564974	0.005393			14.4423	7.56731	14.4643	0.010092
	14.4447	0.0069912	-0.00447025	0.006697			14.4436	7.53482	14.4657	0.010526
	14.4461	0.00583828	-0.00308995	0.007247			14.4449	7.50406	14.467	0.010651
	14.4474	0.00671474	-0.00234156	0.007417			14.4463	7.47278	14.4683	0.011154
	14.4487	0.00784564	-0.00221571	0.007523			14.4476	7.44051	14.4697	0.011026
	14.4501	0.0098735	-0.00141377	0.008193			14.4489	7.41024	14.471	0.01142
	14.4514	0.00954312	-0.00194929	0.009543			14.4503	7.38002	14.4723	0.012706
	14.4527	0.00932286	-0.00333763	0.009912			14.4516	7.34905	14.4737	0.013013
	14.4541	0.00975882	-0.00219429	0.009043			14.4529	7.31677	14.475	0.013627
	14.4554	0.0107765	-0.000775165	0.008048			14.4542	7.28576	14.4763	0.014153
	14.4567	0.0101948	-0.000941176	0.007944			14.4556	7.25688	14.4777	0.013948
	14.4581	0.0102358	-0.00110987	0.008341			14.4569	7.2287	14.479	0.014668
	14.4594	0.0107993	-0.00056899	0.009357			14.4582	7.19954	14.4803	0.014405
	14.4607	0.0105495	-0.000653334	0.010438			14.4596	7.16843	14.4816	0.013232
	14.4621	0.00905552	0.000582378	0.009167			14.4609	7.13801	14.483	0.01348
	14.4634	0.00764589	-0.00227596	0.008548			14.4622	7.10748	14.4843	0.011475
	14.4647	0.00821323	-0.00317162	0.008118			14.4636	7.07699	14.4856	0.012168
	14.4661	0.00819273	-0.00237771	0.007495			14.4649	7.04584	14.487	0.01321
	14.4674	0.00825956	-0.00237102	0.007112			14.4662	7.01713	14.4883	0.013658
	14.4687	0.00804766	-0.00258254	0.006725			14.4676	6.98789	14.4896	0.012803
	14.4701	0.00806969	-0.00467509	0.006498			14.4689	6.95868	14.491	0.013025
	14.4714	0.00718031	-0.00454656	0.005995			14.4702	6.92824	14.4923	0.012027
	14.4727	0.00750538	-0.00364154	0.005967			14.4716	6.89965	14.4936	0.012161
	14.474	0.00748943	-0.00323186	0.005199			14.4729	6.87007	14.495	0.011872
	14.4754	0.00734361	-0.00375801	0.004569			14.4742	6.83973	14.4963	0.012082
	14.4767	0.0069555	-0.00389591	0.004507			14.4755	6.81012	14.4976	0.01027
	14.478	0.00639043	-0.00475274	0.004243			14.4769	6.78308	14.499	0.010771
	14.4794	0.0077188	-0.00730181	0.003801			14.4782	6.75403	14.5003	0.011595
	14.4807	0.00776285	-0.0083916	0.004199			14.4795	6.72459	14.5016	0.012352
	14.482	0.00653626	-0.00893515	0.004273			14.4809	6.6949	14.503	0.013789
	14.4834	0.00589828	-0.0101816	0.003344			14.4822	6.66588	14.5043	0.013459
	14.4847	0.00542131	-0.00932073	0.002159			14.4835	6.6369	14.5056	0.01335
	14.486	0.00645879	-0.00844649	0.002608			14.4849	6.60855	14.5069	0.013153
	14.4874	0.00648081	-0.00936357	0.00285			14.4862	6.57965	14.5083	0.013484
	14.4887	0.00629246	-0.00992185	0.003897			14.4875	6.54984	14.5096	0.013375
	14.49	0.0061398	-0.0110518	0.003531			14.4888	6.52178	14.5109	0.01404
	14.4914	0.00636233	-0.0130613	0.003454			14.4902	6.49368	14.5123	0.013169
	14.4927	0.00622486	-0.012084	0.002666			14.4915	6.46558	14.5136	0.014029
	14.494	0.0064755	-0.0124388	0.002838			14.4928	6.43723	14.5149	0.012903
	14.4954	0.00730867	-0.0129877	0.003234			14.4942	6.40808	14.5163	0.011854
	14.4967	0.00812741	-0.0122326	0.003489			14.4955	6.38036	14.5176	0.013347
	14.498	0.00767475	-0.0114936	0.003318			14.4968	6.35271	14.5189	0.013035
	14.4993	0.00812589	-0.0127066	0.003624			14.4982	6.32435	14.5203	0.011952
	14.5007	0.0076869	-0.0136156	0.00299			14.4995	6.29428	14.5216	0.012207
	14.502	0.00854817	-0.0122299	0.002989			14.5008	6.26612	14.5229	0.013649
	14.5033	0.0091702	-0.0115619	0.002884			14.5022	6.23813	14.5243	0.012771
	14.5047	0.00979375	-0.0100905	0.0026			14.5035	6.21121	14.5256	0.012984
	14.506	0.00972084	-0.00944925	0.002106			14.5048	6.1838	14.5269	0.012524
	14.5073	0.00877222	-0.0087022	0.0021			14.5062	6.15627	14.5283	0.012239
	14.5087	0.00843956	-0.00836081	0.00259			14.5075	6.12812	14.5296	0.012683
	14.51	0.00922869	-0.00856564	0.001585			14.5088	6.10159	14.5309	0.013806
	14.5113	0.00904413	-0.008816	0.001197			14.5101	6.0759	14.5322	0.012213
	14.5127	0.00883754	-0.00768337	0.001381			14.5115	6.04973	14.5336	0.011364
	14.514	0.00877906	-0.0058934	0.001157			14.5128	6.0232	14.5349	0.00957
	14.5153	0.00855425	-0.00630843	0.000906			14.5141	5.99693	14.5362	0.008881
	14.5167	0.00791171	-0.0045064	0.001586			14.5155	5.96999	14.5376	0.008868
	14.518	0.009234	-0.00458405	0.002164			14.5168	5.9432	14.5389	0.007345
	14.5193	0.00782589	-0.00426809	0.00162			14.5181	5.91634	14.5402	0.008923
	14.5207	0.00780538	-0.00415697	0.001459			14.5195	5.89028	14.5416	0.00928
	14.522	0.00818209	-0.00472998	0.001281			14.5208	5.8647	14.5429	0.00916
	14.5233	0.00870767	-0.00393875	0.002701			14.5221	5.83894	14.5442	0.008827
	14.5246	0.00803779	-0.00288913	0.003908			14.5235	5.81271	14.5456	0.009562
	14.526	0.00757373	-0.00462823	0.00404			14.5248	5.78599	14.5469	0.010856
	14.5273	0.00766108	-0.00461484	0.00231			14.5261	5.75992	14.5482	0.011171
	14.5286	0.00760411	-0.00498837	0.002114			14.5274	5.73474	14.5496	0.011458
	14.53	0.00825653	-0.00435378	0.002753			14.5288	5.70888	14.5509	0.010417
	14.5313	0.00892109	-0.00443277	0.002909			14.5301	5.68334	14.5522	0.009621
	14.5326	0.00843653	-0.00430692	0.00192			14.5314	5.65661	14.5536	0.010521
	14.534	0.00940261	-0.00432834	0.002133			14.5328	5.63088	14.5549	0.01033
	14.5353	0.00853146	-0.00534315	0.001905			14.5341	5.60395	14.5562	0.010539
	14.5366	0.00890514	-0.00472329	0.001335			14.5354	5.57654	14.5576	0.011142
	14.538	0.00957122	-0.00574747	0.003108			14.5368	5.54953	14.5589	0.012122
	14.5393	0.0096692	-0.0077155	0.004191			14.5381	5.52341	14.5602	0.012406
	14.5406	0.00994945	-0.00948808	0.004469			14.5394	5.49754	14.5615	0.011586
	14.542	0.0103565	-0.00943854	0.003646			14.5408	5.47345	14.5629	0.011101
	14.5433	0.0109315	-0.00645436	0.004441			14.5421	5.44827	14.5642	0.009544
	14.5446	0.0110036	-0.00504326	0.005481			14.5434	5.42314	14.5655	0.010059
	14.546	0.0100945	-0.00551987	0.005687			14.5448	5.39834	14.5669	0.009992
	14.5473	0.0100983	-0.00582512	0.006237			14.5461	5.37266	14.5682	0.011303
	14.5486	0.00994262	-0.00686938	0.006268			14.5474	5.34781	14.5695	0.010795
	14.55	0.00977628	-0.00760974	0.006449			14.5487	5.32206	14.5709	0.009617
	14.5513	0.00915122	-0.00841971	0.006798			14.5501	5.2968	14.5722	0.010316
	14.5526	0.00928641	-0.00865534	0.00738			14.5514	5.27268	14.5735	0.009254
	14.5539	0.0102069	-0.00860848	0.008232			14.5527	5.24805	14.5749	0.007693
	14.5553	0.00948236	-0.00790026	0.00836			14.5541	5.22277	14.5762	0.007449
	14.5566	0.00958945	-0.00684127	0.007786			14.5554	5.19725	14.5775	0.007379
	14.5579	0.00979907	-0.0050861	0.007778			14.5567	5.17241	14.5789	0.006743
	14.5593	0.00950438	-0.003837	0.007841			14.5581	5.14806	14.5802	0.004936
	14.5606	0.00899628	-0.00433503	0.008417			14.5594	5.12395	14.5815	0.005098
	14.5619	0.00875552	-0.0045546	0.00813			14.5607	5.09916	14.5829	0.00625
	14.5633	0.00779931	-0.00473667	0.007008			14.562	5.07569	14.5842	0.007246
	14.5646	0.00733069	-0.00403113	0.006662			14.5634	5.05358	14.5855	0.00782
	14.5659	0.00684917	-0.00398829	0.00745			14.5647	5.03224	14.5868	0.007027
	14.5673	0.00660841	-0.00460681	0.007381			14.566	5.00988	14.5882	0.006366
	14.5686	0.00740892	-0.00358531	0.006916			14.5674	4.98656	14.5895	0.005024
	14.5699	0.00672461	-0.00532441	0.008573			14.5687	4.96459	14.5908	0.005165
	14.5713	0.00715829	-0.00501113	0.008828			14.57	4.94279	14.5922	0.004443
	14.5726	0.00751677	-0.00405389	0.009505			14.5714	4.91995	14.5935	0.004306
	14.5739	0.00897653	-0.00412083	0.010627			14.5727	4.89729	14.5948	0.005514
	14.5752	0.00771576	-0.00459744	0.011278			14.574	4.87386	14.5962	0.006094
	14.5766	0.00717576	-0.00681048	0.011579			14.5754	4.85064	14.5975	0.007239
	14.5779	0.00765652	-0.00602996	0.011523			14.5767	4.82765	14.5988	0.009072
	14.5792	0.00814184	-0.00434441	0.011233			14.578	4.80494	14.6002	0.009768
	14.5806	0.00740133	-0.00483039	0.010252			14.5794	4.78291	14.6015	0.008796
	14.5819	0.00797323	-0.002857	0.010199			14.5807	4.75956	14.6028	0.007706
	14.5832	0.00818741	-0.00387047	0.010495			14.582	4.7373	14.6042	0.008637
	14.5846	0.00864235	-0.00262673	0.009971			14.5833	4.71596	14.6055	0.008067
	14.5859	0.00887324	-0.00121831	0.009253			14.5847	4.69382	14.6068	0.007569
	14.5872	0.00836437	-0.00226123	0.00833			14.586	4.67153	14.6082	0.008232
	14.5886	0.00830589	-0.00336574	0.00836			14.5873	4.64953	14.6095	0.008296
	14.5899	0.00851855	-0.00430424	0.007983			14.5887	4.62734	14.6108	0.008564
	14.5912	0.00718411	-0.00489733	0.006595			14.59	4.60568	14.6121	0.009281
	14.5926	0.00746209	-0.00465768	0.006488			14.5913	4.58473	14.6135	0.010264
	14.5939	0.00774614	-0.00453719	0.006885			14.5927	4.56339	14.6148	0.010609
	14.5952	0.00871678	-0.00460146	0.00771			14.594	4.54183	14.6161	0.00883
	14.5966	0.00907451	-0.00457602	0.008212			14.5953	4.52046	14.6175	0.007992
	14.5979	0.009534	-0.0054208	0.009002			14.5967	4.49924	14.6188	0.007275
	14.5992	0.00963122	-0.00502586	0.008239			14.598	4.47731	14.6201	0.007153
	14.6006	0.00815095	-0.00358397	0.008683			14.5993	4.45584	14.6215	0.00702
	14.6019	0.00720006	-0.00383834	0.009621			14.6006	4.43555	14.6228	0.006995
	14.6032	0.00614132	-0.00182612	0.009166			14.602	4.41367	14.6241	0.006941
	14.6045	0.00538258	-0.00244733	0.009107			14.6033	4.39253	14.6255	0.008521
	14.6059	0.00440282	-0.00219429	0.008731			14.6046	4.37115	14.6268	0.009616
	14.6072	0.00327724	-0.000901012	0.00748			14.606	4.35046	14.6281	0.009996
	14.6085	0.00347851	0.000739018	0.007773			14.6073	4.33046	14.6295	0.010369
	14.6099	0.00271825	0.000519454	0.0083			14.6086	4.31013	14.6308	0.010367
	14.6112	0.00293926	-0.000527487	0.008605			14.61	4.28921	14.6321	0.010101
	14.6125	0.00264534	-0.00128123	0.009403			14.6113	4.26847	14.6335	0.009833
	14.6139	0.00390079	-0.00123303	0.010829			14.6126	4.24785	14.6348	0.009365
	14.6152	0.00373294	-0.00110317	0.01172			14.614	4.22836	14.6361	0.009236
	14.6165	0.00383092	-0.00104293	0.011771			14.6153	4.20847	14.6375	0.009844
	14.6179	0.00402231	-0.00116074	0.012252			14.6166	4.18886	14.6388	0.009855
	14.6192	0.00419776	-0.00256112	0.012529			14.6179	4.16836	14.6401	0.009738
	14.6205	0.00457067	-0.00253435	0.013287			14.6193	4.14711	14.6414	0.009309
	14.6219	0.00470966	-0.000864865	0.013523			14.6206	4.12721	14.6428	0.008237
	14.6232	0.00399573	0.000582378	0.013566			14.6219	4.10711	14.6441	0.007523
	14.6245	0.00505143	0.000967952	0.014155			14.6233	4.08603	14.6454	0.006893
	14.6259	0.00477118	0.000874236	0.013495			14.6246	4.06532	14.6468	0.006684
	14.6272	0.00425396	0.00118216	0.013367			14.6259	4.04546	14.6481	0.007101
	14.6285	0.00310863	0.00170697	0.014058			14.6273	4.02564	14.6494	0.008623
	14.6298	0.00325218	0.00194795	0.014826			14.6286	4.00546	14.6508	0.009791
	14.6312	0.003098	0.00225722	0.014986			14.6299	3.98665	14.6521	0.010731
	14.6325	0.00284737	0.000499372	0.015532			14.6313	3.96825	14.6534	0.012248
	14.6338	0.0033775	0.000555602	0.015588			14.6326	3.94888	14.6548	0.013262
	14.6352	0.00409598	0.00135353	0.015348			14.6339	3.92955	14.6561	0.013968
	14.6365	0.00508106	0.000863526	0.015373			14.6352	3.91021	14.6574	0.013931
	14.6378	0.00494359	0.00268697	0.015437			14.6366	3.89016	14.6588	0.01262
	14.6392	0.00601752	0.00426006	0.015966			14.6379	3.8712	14.6601	0.011449
	14.6405	0.00627727	0.00464831	0.017823			14.6392	3.85247	14.6614	0.010069
	14.6418	0.0067193	0.00373391	0.017861			14.6406	3.83358	14.6628	0.009223
	14.6432	0.00788665	0.00380487	0.017825			14.6419	3.81503	14.6641	0.009863
	14.6445	0.00791779	0.00419446	0.017883			14.6432	3.79717	14.6654	0.009605
	14.6458	0.00785323	0.00438189	0.017031			14.6446	3.77929	14.6667	0.009327
	14.6472	0.00774006	0.0056417	0.016777			14.6459	3.76153	14.6681	0.010233
	14.6485	0.00788513	0.0064972	0.016794			14.6472	3.74401	14.6694	0.011406
	14.6498	0.00829146	0.00758296	0.016958			14.6486	3.72604	14.6707	0.011443
	14.6512	0.00786538	0.00720141	0.015985			14.6499	3.70857	14.6721	0.012809
	14.6525	0.00786918	0.00659895	0.015586			14.6512	3.69144	14.6734	0.013913
	14.6538	0.00747728	0.00799531	0.014514			14.6526	3.67435	14.6747	0.014441
	14.6551	0.00756006	0.00755619	0.0143			14.6539	3.65616	14.6761	0.016229
	14.6565	0.00792918	0.00662572	0.014149			14.6552	3.63914	14.6774	0.017435
	14.6578	0.00760943	0.00770479	0.013802			14.6565	3.62303	14.6787	0.01797
	14.6591	0.00752209	0.00929931	0.014206			14.6579	3.60558	14.6801	0.017768
	14.6605	0.00782589	0.0107399	0.014324			14.6592	3.58793	14.6814	0.017123
	14.6618	0.00823602	0.0114119	0.013605			14.6605	3.57066	14.6827	0.016685
	14.6631	0.00902134	0.0116958	0.012922			14.6619	3.55346	14.6841	0.016054
	14.6645	0.00968514	0.0119153	0.012134			14.6632	3.53523	14.6854	0.015589
	14.6658	0.00949375	0.0120572	0.011902			14.6645	3.51691	14.6867	0.015009
	14.6671	0.00950286	0.0120291	0.011993			14.6659	3.49817	14.6881	0.014585
	14.6685	0.0100824	0.0123946	0.011046			14.6672	3.47965	14.6894	0.014188
	14.6698	0.0106603	0.0125887	0.010071			14.6685	3.46278	14.6907	0.015149
	14.6711	0.0110333	0.0128685	0.008947			14.6699	3.44736	14.692	0.015659
	14.6725	0.0100353	0.0128605	0.008162			14.6712	3.43112	14.6934	0.015652
	14.6738	0.010377	0.0135045	0.006674			14.6725	3.41351	14.6947	0.016959
	14.6751	0.010854	0.0139208	0.005899			14.6738	3.3962	14.696	0.017733
	14.6765	0.0115383	0.0141217	0.006031			14.6752	3.37973	14.6974	0.017186
	14.6778	0.0114441	0.0146786	0.006424			14.6765	3.36332	14.6987	0.016716
	14.6791	0.0106041	0.0145139	0.007456			14.6778	3.34679	14.7	0.016736
	14.6805	0.00976717	0.0144363	0.007761			14.6792	3.32942	14.7014	0.016721
	14.6818	0.00883678	0.0150628	0.00771			14.6805	3.31205	14.7027	0.015981
	14.6831	0.00878134	0.0158353	0.006997			14.6818	3.29601	14.704	0.015585
	14.6844	0.00966692	0.0171447	0.008257			14.6832	3.27966	14.7054	0.015577
	14.6858	0.00974894	0.0175838	0.009264			14.6845	3.26382	14.7067	0.015385
	14.6871	0.00961983	0.017802	0.010299			14.6858	3.24797	14.708	0.016192
	14.6884	0.00961907	0.0190123	0.010373			14.6872	3.23201	14.7094	0.015109
	14.6898	0.00947704	0.0193898	0.010312			14.6885	3.21623	14.7107	0.014708
	14.6911	0.00979147	0.0189762	0.01076			14.6898	3.19977	14.712	0.014816
	14.6924	0.0104105	0.0182532	0.010329			14.6911	3.18322	14.7134	0.015391
	14.6938	0.0105411	0.018047	0.009754			14.6925	3.16745	14.7147	0.016168
	14.6951	0.0110333	0.0173147	0.009387			14.6938	3.15173	14.716	0.016429
	14.6964	0.0103482	0.0168622	0.009615			14.6951	3.13516	14.7173	0.016122
	14.6978	0.00937375	0.0180751	0.010575			14.6965	3.11893	14.7187	0.016672
	14.6991	0.0102707	0.0201623	0.01118			14.6978	3.1032	14.72	0.016519
	14.7004	0.0115452	0.0207902	0.011514			14.6991	3.08861	14.7213	0.015998
	14.7018	0.0116819	0.020501	0.012638			14.7005	3.07365	14.7227	0.015779
	14.7031	0.0120024	0.0205385	0.01405			14.7018	3.05743	14.724	0.014313
	14.7044	0.0124133	0.0201851	0.015702			14.7031	3.0413	14.7253	0.014202
	14.7058	0.0124885	0.0205934	0.015513			14.7045	3.02599	14.7267	0.014309
	14.7071	0.0121163	0.0207822	0.01636			14.7058	3.01155	14.728	0.013327
	14.7084	0.0119409	0.0217528	0.017369			14.7071	2.99563	14.7293	0.012626
	14.7097	0.0118945	0.0226056	0.018155			14.7084	2.97875	14.7307	0.012844
	14.7111	0.0118778	0.0226552	0.019068			14.7098	2.96318	14.732	0.013398
	14.7124	0.0132685	0.0237905	0.019371			14.7111	2.94743	14.7333	0.014387
	14.7137	0.0143827	0.0241747	0.019389			14.7124	2.93219	14.7347	0.014642
	14.7151	0.015389	0.0226686	0.019641			14.7138	2.91715	14.736	0.014455
	14.7164	0.0156533	0.021145	0.019554			14.7151	2.90188	14.7373	0.013713
	14.7177	0.0149021	0.0206483	0.019089			14.7164	2.88665	14.7387	0.012473
	14.7191	0.0148011	0.0207849	0.019075			14.7178	2.87082	14.74	0.011869
	14.7204	0.0154801	0.0209857	0.018945			14.7191	2.85527	14.7413	0.010714
	14.7217	0.0154497	0.0210687	0.01961			14.7204	2.84055	14.7426	0.009738
	14.7231	0.0158113	0.02041	0.020758			14.7218	2.82669	14.744	0.009664
	14.7244	0.0159336	0.0191997	0.020647			14.7231	2.81364	14.7453	0.00981
	14.7257	0.0154847	0.0187606	0.02061			14.7244	2.80096	14.7466	0.009382
	14.7271	0.015986	0.0174807	0.021421			14.7257	2.78729	14.748	0.008438
	14.7284	0.015408	0.0180028	0.022187			14.7271	2.77285	14.7493	0.007047
	14.7297	0.0150389	0.0194367	0.022674			14.7284	2.75978	14.7506	0.00647
	14.7311	0.0148528	0.0188088	0.022901			14.7297	2.74652	14.752	0.006284
	14.7324	0.0142535	0.017213	0.023134			14.7311	2.73178	14.7533	0.006543
	14.7337	0.0142171	0.0160281	0.023174			14.7324	2.71681	14.7546	0.007194
	14.735	0.0135852	0.0151432	0.023175			14.7337	2.70298	14.756	0.007393
	14.7364	0.0120912	0.0150642	0.023326			14.7351	2.69052	14.7573	0.007153
	14.7377	0.0116796	0.0163829	0.022728			14.7364	2.67802	14.7586	0.007087
	14.739	0.0119545	0.0153614	0.022919			14.7377	2.66469	14.76	0.007951
	14.7404	0.0120472	0.0147509	0.023504			14.7391	2.65027	14.7613	0.00911
	14.7417	0.0117396	0.0146277	0.022749			14.7404	2.63698	14.7626	0.009385
	14.743	0.0109163	0.0141966	0.02214			14.7417	2.62419	14.764	0.00893
	14.7444	0.0110386	0.0138003	0.021515			14.7431	2.61073	14.7653	0.008581
	14.7457	0.0108517	0.0129797	0.02056			14.7444	2.59691	14.7666	0.007908
	14.747	0.00978236	0.012578	0.020165			14.7457	2.58303	14.7679	0.007554
	14.7484	0.00946793	0.0137361	0.020146			14.747	2.57024	14.7693	0.008278
	14.7497	0.00942084	0.0146157	0.021264			14.7484	2.55723	14.7706	0.008689
	14.751	0.0102046	0.013791	0.021163			14.7497	2.54474	14.7719	0.009018
	14.7524	0.0107568	0.0129395	0.020407			14.751	2.53303	14.7733	0.010067
	14.7537	0.0099692	0.0138352	0.020701			14.7524	2.52049	14.7746	0.010515
	14.755	0.00898716	0.013467	0.020475			14.7537	2.50732	14.7759	0.011084
	14.7564	0.00875703	0.013072	0.020227			14.755	2.49353	14.7773	0.01206
	14.7577	0.00862336	0.0139998	0.021066			14.7564	2.48052	14.7786	0.012083
	14.759	0.00827247	0.0143707	0.022056			14.7577	2.46837	14.7799	0.012818
	14.7603	0.00793526	0.0153226	0.022301			14.759	2.45583	14.7813	0.014052
	14.7617	0.00864767	0.0163052	0.022989			14.7604	2.44356	14.7826	0.015163
	14.763	0.0097892	0.016237	0.023484			14.7617	2.43067	14.7839	0.01612
	14.7643	0.0113295	0.0160348	0.024012			14.763	2.41794	14.7853	0.015783
	14.7657	0.0122424	0.0175744	0.024528			14.7643	2.40705	14.7866	0.014408
	14.767	0.011953	0.0189146	0.024795			14.7657	2.39591	14.7879	0.013259
	14.7683	0.0123844	0.0171982	0.025293			14.767	2.3829	14.7893	0.012777
	14.7697	0.0124885	0.0164646	0.024855			14.7683	2.37017	14.7906	0.013372
	14.771	0.0125424	0.0159853	0.023878			14.7697	2.35806	14.7919	0.013456
	14.7723	0.0126221	0.0158179	0.023188			14.771	2.34612	14.7933	0.012727
	14.7737	0.0125993	0.015174	0.022955			14.7723	2.33512	14.7946	0.012332
	14.775	0.0125234	0.0139195	0.023467			14.7737	2.32333	14.7959	0.012731
	14.7763	0.0125082	0.014032	0.024208			14.775	2.31164	14.7972	0.013839
	14.7777	0.0116279	0.0142636	0.024333			14.7763	2.30051	14.7986	0.013669
	14.779	0.0102624	0.0140333	0.024403			14.7777	2.2899	14.7999	0.013305
	14.7803	0.0114844	0.0136303	0.024997			14.779	2.28014	14.8012	0.014
	14.7817	0.0120305	0.0129944	0.025286			14.7803	2.26853	14.8026	0.014221
	14.783	0.0113743	0.0116435	0.02482			14.7817	2.25687	14.8039	0.01486
	14.7843	0.0102335	0.0124709	0.024976			14.783	2.24512	14.8052	0.015171
	14.7856	0.00933122	0.0130332	0.026045			14.7843	2.23259	14.8066	0.014529
	14.787	0.00947856	0.0110491	0.026692			14.7856	2.22051	14.8079	0.014964
	14.7883	0.0103155	0.0110933	0.026758			14.787	2.20911	14.8092	0.016478
	14.7896	0.0100079	0.0122005	0.026411			14.7883	2.19809	14.8106	0.016292
	14.791	0.00942312	0.0119153	0.025656			14.7896	2.18697	14.8119	0.015982
	14.7923	0.00951653	0.0124883	0.025502			14.791	2.17579	14.8132	0.015803
	14.7936	0.00898565	0.0119234	0.025747			14.7923	2.16421	14.8146	0.015288
	14.795	0.00803627	0.0109353	0.025665			14.7936	2.15199	14.8159	0.015838
	14.7963	0.0074469	0.0110438	0.02491			14.795	2.13982	14.8172	0.015742
	14.7976	0.00619524	0.0103797	0.023584			14.7963	2.12852	14.8186	0.016364
	14.799	0.00511751	0.00996737	0.022965			14.7976	2.1166	14.8199	0.017601
	14.8003	0.00495954	0.0104105	0.022811			14.7989	2.10492	14.8212	0.018674
	14.8016	0.00496409	0.0131176	0.02322			14.8003	2.09471	14.8225	0.019897
	14.803	0.00556713	0.0149638	0.024111			14.8016	2.08422	14.8239	0.020973
	14.8043	0.00583904	0.0154631	0.024907			14.8029	2.07349	14.8252	0.021539
	14.8056	0.0060517	0.0171005	0.025883			14.8043	2.063	14.8265	0.021765
	14.807	0.00600385	0.0184299	0.026008			14.8056	2.05165	14.8279	0.021439
	14.8083	0.00587777	0.0196094	0.026477			14.8069	2.04104	14.8292	0.020492
	14.8096	0.00560131	0.0199789	0.026036			14.8083	2.03241	14.8305	0.019142
	14.811	0.0054965	0.0205037	0.025108			14.8096	2.02268	14.8319	0.019723
	14.8123	0.00648993	0.0211343	0.025782			14.8109	2.01215	14.8332	0.020668
	14.8136	0.00560359	0.021473	0.026095			14.8123	2.00137	14.8345	0.021163
	14.8149	0.00501194	0.0214569	0.025839			14.8136	1.9903	14.8359	0.021904
	14.8163	0.00574106	0.0233915	0.025791			14.8149	1.97994	14.8372	0.021917
	14.8176	0.00646411	0.0242095	0.025261			14.8163	1.96979	14.8385	0.021723
	14.8189	0.00718639	0.0237235	0.024536			14.8176	1.95952	14.8399	0.022675
	14.8203	0.0081745	0.0247383	0.024798			14.8189	1.95027	14.8412	0.022554
	14.8216	0.00849121	0.0246312	0.025677			14.8202	1.94083	14.8425	0.020807
	14.8229	0.00873957	0.0240114	0.02671			14.8216	1.93077	14.8439	0.020136
	14.8243	0.00992135	0.0240797	0.027373			14.8229	1.92028	14.8452	0.020447
	14.8256	0.0103421	0.0233902	0.027511			14.8242	1.90936	14.8465	0.020867
	14.8269	0.0111047	0.0236834	0.02755			14.8256	1.89899	14.8478	0.021236
	14.8283	0.0115626	0.0238976	0.027791			14.8269	1.88976	14.8492	0.020105
	14.8296	0.0114593	0.0238521	0.028002			14.8282	1.88102	14.8505	0.019552
	14.8309	0.0115201	0.0257799	0.028691			14.8296	1.87234	14.8518	0.018938
	14.8323	0.0120092	0.0260209	0.029374			14.8309	1.8635	14.8532	0.017883
	14.8336	0.012051	0.0251333	0.030003			14.8322	1.85365	14.8545	0.018014
	14.8349	0.0115983	0.0245322	0.02953			14.8336	1.84387	14.8558	0.018105
	14.8362	0.0114624	0.0237476	0.029299			14.8349	1.83485	14.8572	0.017948
	14.8376	0.0107591	0.0221933	0.029405			14.8362	1.82588	14.8585	0.018183
	14.8389	0.00988337	0.0214824	0.028509			14.8375	1.81627	14.8598	0.019259
	14.8402	0.010295	0.0217916	0.027958			14.8389	1.8068	14.8612	0.020639
	14.8416	0.011116	0.0211289	0.027077			14.8402	1.79816	14.8625	0.021547
	14.8429	0.0119264	0.0210674	0.027106			14.8415	1.78775	14.8638	0.022082
	14.8442	0.0122204	0.020896	0.028509			14.8429	1.77779	14.8652	0.02245
	14.8456	0.0126001	0.0210955	0.028734			14.8442	1.76874	14.8665	0.022631
	14.8469	0.0134857	0.0215359	0.028518			14.8455	1.75914	14.8678	0.022017
	14.8482	0.0142338	0.0212976	0.028119			14.8469	1.75012	14.8692	0.021477
	14.8496	0.0139216	0.0195572	0.027646			14.8482	1.74133	14.8705	0.021151
	14.8509	0.0128249	0.0192934	0.028546			14.8495	1.73283	14.8718	0.021051
	14.8522	0.01219	0.0211289	0.029145			14.8509	1.72447	14.8731	0.020055
	14.8536	0.0119196	0.022275	0.028725			14.8522	1.71568	14.8745	0.019455
	14.8549	0.0112292	0.0219657	0.027926			14.8535	1.7071	14.8758	0.01965
	14.8562	0.010949	0.022935	0.027433			14.8548	1.69927	14.8771	0.019431
	14.8576	0.0108312	0.0239083	0.027117			14.8562	1.69093	14.8785	0.01916
	14.8589	0.0101051	0.0238507	0.026794			14.8575	1.68283	14.8798	0.018392
	14.8602	0.00937982	0.0243394	0.026285			14.8588	1.67432	14.8811	0.017893
	14.8616	0.00930084	0.024978	0.025742			14.8602	1.66651	14.8825	0.019304
	14.8629	0.00977476	0.0244438	0.025856			14.8615	1.65764	14.8838	0.020002
	14.8642	0.0102046	0.0227904	0.025662			14.8628	1.64894	14.8851	0.021309
	14.8655	0.0101332	0.0218077	0.025476			14.8642	1.64135	14.8865	0.023014
	14.8669	0.00989553	0.0210888	0.025852			14.8655	1.6337	14.8878	0.023339
	14.8682	0.00986894	0.0207005	0.026692			14.8668	1.6255	14.8891	0.02277
	14.8695	0.0097778	0.0212267	0.027134			14.8682	1.61668	14.8905	0.021625
	14.8709	0.0105001	0.0225307	0.027326			14.8695	1.60754	14.8918	0.020813
	14.8722	0.0109702	0.0223191	0.028396			14.8708	1.59998	14.8931	0.020372
	14.8735	0.0110515	0.0213418	0.028863			14.8721	1.59254	14.8945	0.019112
	14.8749	0.0112467	0.0216578	0.029261			14.8735	1.58498	14.8958	0.018056
	14.8762	0.0113279	0.0219108	0.029038			14.8748	1.57714	14.8971	0.017842
	14.8775	0.0116735	0.0224169	0.028458			14.8761	1.56906	14.8984	0.017569
	14.8789	0.0113766	0.0232616	0.028487			14.8775	1.56162	14.8998	0.01708
	14.8802	0.0113257	0.0230381	0.028996			14.8788	1.55401	14.9011	0.017002
	14.8815	0.0112968	0.0232898	0.030223			14.8801	1.54725	14.9024	0.016675
	14.8829	0.0118695	0.0237945	0.032473			14.8815	1.54	14.9038	0.016888
	14.8842	0.0127566	0.0236097	0.033286			14.8828	1.5327	14.9051	0.017421
	14.8855	0.0127201	0.0239444	0.03348			14.8841	1.52504	14.9064	0.017115
	14.8869	0.0120267	0.0248843	0.033235			14.8855	1.5178	14.9078	0.017392
	14.8882	0.0122112	0.0263529	0.033427			14.8868	1.51055	14.9091	0.017417
	14.8895	0.0121072	0.0253716	0.034104			14.8881	1.50175	14.9104	0.017331
	14.8909	0.0114783	0.0246741	0.03434			14.8895	1.49364	14.9118	0.017515
	14.8922	0.0117373	0.0252712	0.035094			14.8908	1.48592	14.9131	0.017775
	14.8935	0.0115072	0.0250289	0.035754			14.8921	1.47935	14.9144	0.018172
	14.8948	0.0118034	0.0249124	0.036632			14.8934	1.47092	14.9158	0.018501
	14.8962	0.011476	0.0250583	0.037			14.8948	1.46382	14.9171	0.018784
	14.8975	0.0114669	0.0251534	0.037321			14.8961	1.45569	14.9184	0.018847
	14.8988	0.0116826	0.0257532	0.037093			14.8974	1.44786	14.9198	0.017577
	14.9002	0.0116644	0.0276328	0.036321			14.8988	1.44096	14.9211	0.016689
	14.9015	0.011776	0.0284214	0.035434			14.9001	1.43419	14.9224	0.016284
	14.9028	0.0121725	0.0286235	0.033967			14.9014	1.4267	14.9237	0.016812
	14.9042	0.0119545	0.0280639	0.032479			14.9028	1.42022	14.9251	0.01712
	14.9055	0.0121087	0.0282755	0.032312			14.9041	1.41332	14.9264	0.01662
	14.9068	0.0128895	0.0302368	0.03259			14.9054	1.40587	14.9277	0.016871
	14.9082	0.0126274	0.0302596	0.033131			14.9068	1.39862	14.9291	0.017204
	14.9095	0.0119386	0.0300601	0.034036			14.9081	1.39279	14.9304	0.016731
	14.9108	0.0111882	0.0298445	0.033847			14.9094	1.38669	14.9317	0.016036
	14.9122	0.0107773	0.0293264	0.033388			14.9107	1.37881	14.9331	0.015356
	14.9135	0.00968439	0.0301551	0.033072			14.9121	1.37163	14.9344	0.015654
	14.9148	0.00862944	0.0310133	0.032325			14.9134	1.36362	14.9357	0.016972
	14.9161	0.00885577	0.0307174	0.031325			14.9147	1.35632	14.9371	0.017264
	14.9175	0.00954995	0.0309075	0.030888			14.9161	1.34945	14.9384	0.017433
	14.9188	0.00988034	0.0297923	0.031184			14.9174	1.34376	14.9397	0.018742
	14.9201	0.0102229	0.0273169	0.032384			14.9187	1.3373	14.9411	0.020201
	14.9215	0.0102905	0.0255671	0.03358			14.9201	1.33084	14.9424	0.021412
	14.9228	0.0099897	0.0266622	0.033991			14.9214	1.32507	14.9437	0.022225
	14.9241	0.010333	0.0285017	0.034096			14.9227	1.31942	14.9451	0.022151
	14.9255	0.0107978	0.0287936	0.034266			14.9241	1.31239	14.9464	0.022023
	14.9268	0.0109725	0.0281925	0.035581			14.9254	1.30516	14.9477	0.022432
	14.9281	0.0111426	0.0277681	0.035871			14.9267	1.2976	14.9491	0.021216
	14.9295	0.0116264	0.027997	0.035822			14.928	1.29119	14.9504	0.020135
	14.9308	0.0115239	0.0284602	0.035693			14.9294	1.28625	14.9517	0.020371
	14.9321	0.0115148	0.0274896	0.037298			14.9307	1.2808	14.953	0.021485
	14.9335	0.0118079	0.0257759	0.038297			14.932	1.27407	14.9544	0.02244
	14.9348	0.0119135	0.0250985	0.039473			14.9334	1.26691	14.9557	0.023325
	14.9361	0.0117381	0.0247009	0.041668			14.9347	1.26158	14.957	0.024355
	14.9375	0.0121862	0.0241185	0.04309			14.936	1.2561	14.9584	0.025188
	14.9388	0.0121839	0.0232884	0.043383			14.9374	1.25103	14.9597	0.025686
	14.9401	0.0118201	0.0224624	0.043044			14.9387	1.24496	14.961	0.025924
	14.9415	0.0117571	0.0218894	0.043632			14.94	1.23833	14.9624	0.02569
	14.9428	0.0116826	0.0203257	0.044281			14.9414	1.23131	14.9637	0.025735
	14.9441	0.0119226	0.0193818	0.045133			14.9427	1.22497	14.965	0.026646
	14.9454	0.012768	0.0184942	0.046054			14.944	1.21851	14.9664	0.027587
	14.9468	0.0142733	0.0165891	0.045845			14.9454	1.21368	14.9677	0.027329
	14.9481	0.0150237	0.0158942	0.046072			14.9467	1.20772	14.969	0.025911
	14.9494	0.0144214	0.0162423	0.046002			14.948	1.20193	14.9704	0.025757
	14.9508	0.0138001	0.0167296	0.045724			14.9493	1.19627	14.9717	0.026214
	14.9521	0.0143386	0.016893	0.046043			14.9507	1.18961	14.973	0.025499
	14.9534	0.0145991	0.0176949	0.045422			14.952	1.1838	14.9743	0.023928
	14.9548	0.0144685	0.0184152	0.044093			14.9533	1.17764	14.9757	0.02309
	14.9561	0.0149257	0.0173348	0.044251			14.9547	1.17149	14.977	0.023291
	14.9574	0.0147943	0.0165851	0.044732			14.956	1.16553	14.9783	0.023626
	14.9588	0.0144108	0.0172678	0.045096			14.9573	1.16071	14.9797	0.023758
	14.9601	0.0147259	0.0178342	0.045387			14.9587	1.15434	14.981	0.023338
	14.9614	0.0145156	0.0174995	0.046233			14.96	1.14957	14.9823	0.024416
	14.9628	0.0134834	0.0173616	0.046633			14.9613	1.14355	14.9837	0.025764
	14.9641	0.0143743	0.016644	0.046852			14.9627	1.13717	14.985	0.025878
	14.9654	0.0151733	0.0174941	0.046927			14.964	1.13121	14.9863	0.025236
	14.9668	0.015651	0.0183282	0.047207			14.9653	1.12595	14.9877	0.024153
	14.9681	0.0155827	0.0180457	0.04679			14.9666	1.12218	14.989	0.02326
	14.9694	0.0155394	0.0178087	0.046321			14.968	1.11714	14.9903	0.022155
	14.9707	0.0158758	0.0174392	0.047102			14.9693	1.11097	14.9917	0.021184
	14.9721	0.0156844	0.0164659	0.047518			14.9706	1.1046	14.993	0.021167
	14.9734	0.0159411	0.0160415	0.047985			14.972	1.09841	14.9943	0.021684
	14.9747	0.0158082	0.0167752	0.048568			14.9733	1.09329	14.9957	0.02264
	14.9761	0.0160232	0.0174004	0.04826			14.9746	1.08755	14.997	0.023272
	14.9774	0.016513	0.0183777	0.048132			14.976	1.08259	14.9983	0.023661
	14.9787	0.0162609	0.0193898	0.048034			14.9773	1.0798	14.9997	0.023629
	14.9801	0.0158143	0.0205251	0.048225			14.9786	1.07415	15.001	0.023338
	14.9814	0.0157285	0.0208706	0.048697			14.98	1.07041	15.0023	0.023246
	14.9827	0.0155682	0.0215547	0.04991			14.9813	1.06491	15.0036	0.023433
	14.9841	0.0154968	0.0225548	0.050484			14.9826	1.05955	15.005	0.022384
	14.9854	0.0153685	0.0230501	0.049916			14.9839	1.05511	15.0063	0.022346
	14.9867	0.0157186	0.0233353	0.050537			14.9853	1.05083	15.0076	0.022894
	14.9881	0.0159692	0.0237035	0.051917			14.9866	1.04667	15.009	0.023325
	14.9894	0.0158394	0.024662	0.051671			14.9879	1.04234	15.0103	0.023458
	14.9907	0.0159305	0.0245228	0.051594			14.9893	1.03752	15.0116	0.024361
	14.9921	0.0163194	0.0233808	0.051884			14.9906	1.03238	15.013	0.024442
	14.9934	0.0170531	0.0234384	0.050865			14.9919	1.02917	15.0143	0.024393
	14.9947	0.0180586	0.0244144	0.05004			14.9933	1.02691	15.0156	0.023656
	14.996	0.0180738	0.0246701	0.050342			14.9946	1.02308	15.017	0.023274
	14.9974	0.0167485	0.0247089	0.050545			14.9959	1.01994	15.0183	0.023165
	14.9987	0.0156556	0.0258	0.04996			14.9973	1.01456	15.0196	0.02386
	15	0.0146735	0.026041	0.048699			14.9986	1.00963	15.021	0.024468
	15.0014	0.01459	0.0255845	0.048257			14.9999	1.00479	15.0223	0.024048
	15.0027	0.0144047	0.0262244	0.047348			15.0012	1.00115	15.0236	0.024297
	15.004	0.0137059	0.0272553	0.047325			15.0026	0.997838	15.025	0.025402
	15.0054	0.0129358	0.0280465	0.04808			15.0039	0.993274	15.0263	0.025784
	15.0067	0.0118619	0.0284	0.047809			15.0052	0.989624	15.0276	0.024678
	15.008	0.0112581	0.028487	0.046103			15.0066	0.98573	15.029	0.023796
	15.0094	0.0112543	0.0288565	0.045598			15.0079	0.981736	15.0303	0.023719
	15.0107	0.0116219	0.0273008	0.045532			15.0092	0.977226	15.0316	0.02331
	15.012	0.011994	0.0253033	0.045059			15.0106	0.971652	15.0329	0.022955
	15.0134	0.0120305	0.0242858	0.046139			15.0119	0.967392	15.0343	0.022953
	15.0147	0.012348	0.0237182	0.046939			15.0132	0.962434	15.0356	0.022658
	15.016	0.0126092	0.0233808	0.046744			15.0146	0.95884	15.0369	0.022084
	15.0174	0.0125993	0.0222294	0.047163			15.0159	0.954202	15.0383	0.022667
	15.0187	0.0120221	0.0215707	0.047422			15.0172	0.950266	15.0396	0.022487
	15.02	0.0116963	0.0219536	0.047826			15.0186	0.944932	15.0409	0.021958
	15.0214	0.0119082	0.0220192	0.048191			15.0199	0.939797	15.0423	0.020626
	15.0227	0.0123343	0.0214529	0.048499			15.0212	0.935179	15.0436	0.019644
	15.024	0.0127839	0.021884	0.049045			15.0225	0.931799	15.0449	0.019123
	15.0253	0.0133771	0.0212535	0.049508			15.0239	0.928288	15.0463	0.018918
	15.0267	0.013292	0.0216069	0.050489			15.0252	0.924585	15.0476	0.01945
	15.028	0.0124193	0.0216912	0.050373			15.0265	0.918738	15.0489	0.01992
	15.0293	0.0123692	0.0222589	0.049912			15.0279	0.915587	15.0503	0.019531
	15.0307	0.0128553	0.0230086	0.050213			15.0292	0.911264	15.0516	0.020075
	15.032	0.013235	0.0224677	0.050561			15.0305	0.907954	15.0529	0.019151
	15.0333	0.0134477	0.0225159	0.052217			15.0319	0.904286	15.0542	0.018472
	15.0347	0.0139809	0.0241868	0.053258			15.0332	0.90108	15.0556	0.018862
	15.036	0.0139824	0.0254332	0.054995			15.0345	0.896168	15.0569	0.018886
	15.0373	0.0141928	0.0250945	0.055164			15.0359	0.891784	15.0582	0.017878
	15.0387	0.0152568	0.025883	0.054474			15.0372	0.888891	15.0596	0.017898
	15.04	0.016488	0.0259607	0.055753			15.0385	0.885516	15.0609	0.018315
	15.0413	0.0172201	0.0258268	0.056832			15.0398	0.881815	15.0622	0.017797
	15.0427	0.017366	0.0250556	0.056758			15.0412	0.877725	15.0636	0.017444
	15.044	0.0171366	0.0259995	0.057066			15.0425	0.874643	15.0649	0.017738
	15.0453	0.0170477	0.0279421	0.058953			15.0438	0.871163	15.0662	0.017561
	15.0466	0.0167857	0.0281161	0.059221			15.0452	0.868443	15.0676	0.017922
	15.048	0.0164637	0.0271308	0.058093			15.0465	0.863867	15.0689	0.018596
	15.0493	0.0164348	0.0263422	0.057581			15.0478	0.859631	15.0702	0.019693
	15.0506	0.0164887	0.0262954	0.057712			15.0492	0.857808	15.0716	0.019841
	15.052	0.0172209	0.0259874	0.058061			15.0505	0.854029	15.0729	0.019638
	15.0533	0.0178277	0.0247678	0.058236			15.0518	0.851126	15.0742	0.019939
	15.0546	0.0174199	0.0236874	0.057734			15.0532	0.847591	15.0756	0.021381
	15.056	0.0170113	0.022852	0.057303			15.0545	0.843311	15.0769	0.022711
	15.0573	0.0170728	0.0228854	0.056425			15.0558	0.838047	15.0782	0.022627
	15.0586	0.0167098	0.0241038	0.055819			15.0571	0.836046	15.0796	0.023226
	15.06	0.0162662	0.0243876	0.055458			15.0585	0.831291	15.0809	0.023501
	15.0613	0.0164637	0.0246004	0.055927			15.0598	0.829261	15.0822	0.023616
	15.0626	0.0172315	0.0251895	0.056946			15.0611	0.824705	15.0835	0.023176
	15.064	0.0185272	0.025626	0.057142			15.0625	0.821952	15.0849	0.022495
	15.0653	0.01837	0.0253649	0.057529			15.0638	0.819453	15.0862	0.02316
	15.0666	0.0188455	0.0250864	0.058188			15.0651	0.815782	15.0875	0.024172
	15.068	0.0189009	0.0250289	0.059046			15.0665	0.811505	15.0889	0.024076
	15.0693	0.0195131	0.0237316	0.059332			15.0678	0.808689	15.0902	0.024255
	15.0706	0.0198951	0.0256822	0.058886			15.0691	0.804257	15.0915	0.025111
	15.072	0.0201579	0.0262137	0.058582			15.0705	0.801159	15.0929	0.024756
	15.0733	0.0202809	0.0262378	0.057576			15.0718	0.797577	15.0942	0.024844
	15.0746	0.0204609	0.0257853	0.058051			15.0731	0.79474	15.0955	0.026099
	15.0759	0.0209789	0.0266448	0.058648			15.0744	0.792234	15.0969	0.027175
	15.0773	0.0208452	0.0264212	0.058708			15.0758	0.790892	15.0982	0.027051
	15.0786	0.0205954	0.0257839	0.058399			15.0771	0.78934	15.0995	0.026893
	15.0799	0.0212318	0.0269996	0.058181			15.0784	0.786768	15.1009	0.026609
	15.0813	0.0217202	0.0288297	0.059354			15.0798	0.785067	15.1022	0.026786
	15.0826	0.0217627	0.029629	0.060245			15.0811	0.781768	15.1035	0.026816
	15.0839	0.0219366	0.0300962	0.059904			15.0824	0.777369	15.1049	0.026679
	15.0853	0.0215797	0.0306558	0.059953			15.0838	0.774632	15.1062	0.026708
	15.0866	0.0203295	0.031581	0.060043			15.0851	0.772764	15.1075	0.026942
	15.0879	0.0197462	0.0336039	0.06053			15.0864	0.769771	15.1088	0.026296
	15.0893	0.0203462	0.0340925	0.059841			15.0878	0.768085	15.1102	0.025218
	15.0906	0.0204602	0.0334767	0.061158			15.0891	0.765783	15.1115	0.025013
	15.0919	0.0209652	0.0324646	0.061421			15.0904	0.763088	15.1128	0.024343
	15.0933	0.0216161	0.0326908	0.059849			15.0917	0.760759	15.1142	0.023616
	15.0946	0.0220855	0.0327631	0.059306			15.0931	0.756886	15.1155	0.02334
	15.0959	0.0215842	0.0325743	0.0593			15.0944	0.754937	15.1168	0.024256
	15.0973	0.0205574	0.0319009	0.058751			15.0957	0.751183	15.1182	0.023467
	15.0986	0.0202688	0.0321406	0.059074			15.0971	0.748109	15.1195	0.023714
	15.0999	0.020549	0.0326158	0.05852			15.0984	0.74638	15.1208	0.02373
	15.1012	0.0213936	0.0335731	0.057961			15.0997	0.743948	15.1222	0.02385
	15.1026	0.0218364	0.0348222	0.05586			15.1011	0.74071	15.1235	0.023642
	15.1039	0.021724	0.0337003	0.054937			15.1024	0.738259	15.1248	0.022506
	15.1052	0.0210974	0.0326386	0.055302			15.1037	0.735007	15.1262	0.021622
	15.1066	0.0208544	0.0321781	0.057111			15.1051	0.73257	15.1275	0.021342
	15.1079	0.0204328	0.0330121	0.057807			15.1064	0.728775	15.1288	0.02089
	15.1092	0.0200979	0.0340537	0.057712			15.1077	0.724878	15.1302	0.020254
	15.1106	0.0201108	0.0341367	0.057451			15.1091	0.72067	15.1315	0.02003
	15.1119	0.0203819	0.0336722	0.056664			15.1104	0.717249	15.1328	0.020299
	15.1132	0.0205528	0.0329787	0.057178			15.1117	0.713612	15.1341	0.02085
	15.1146	0.0203842	0.032822	0.05598			15.113	0.710576	15.1355	0.020861
	15.1159	0.0202771	0.0331808	0.055778			15.1144	0.707714	15.1368	0.020866
	15.1172	0.0205103	0.0336601	0.055859			15.1157	0.705114	15.1381	0.021065
	15.1186	0.0207328	0.0338154	0.056371			15.117	0.703434	15.1395	0.0216
	15.1199	0.0216799	0.033387	0.056535			15.1184	0.699799	15.1408	0.021715
	15.1212	0.0224334	0.0311887	0.055955			15.1197	0.69798	15.1421	0.022876
	15.1226	0.0227546	0.0302649	0.056823			15.121	0.693924	15.1435	0.023433
	15.1239	0.0226521	0.0313252	0.05689			15.1224	0.691153	15.1448	0.023619
	15.1252	0.0223544	0.0324391	0.057208			15.1237	0.687212	15.1461	0.024113
	15.1265	0.0221637	0.0311873	0.058415			15.125	0.685258	15.1475	0.023565
	15.1279	0.0218888	0.0300547	0.058483			15.1264	0.683154	15.1488	0.022798
	15.1292	0.0218447	0.0285553	0.058001			15.1277	0.679286	15.1501	0.022744
	15.1305	0.0231473	0.0293251	0.058387			15.129	0.677054	15.1515	0.02305
	15.1319	0.0245243	0.0300213	0.057452			15.1303	0.674398	15.1528	0.023572
	15.1332	0.0245767	0.0308915	0.056377			15.1317	0.670901	15.1541	0.023197
	15.1345	0.0238756	0.0308111	0.05511			15.133	0.668013	15.1555	0.02356
	15.1359	0.0240245	0.0288873	0.055959			15.1343	0.665201	15.1568	0.023339
	15.1372	0.0241772	0.0282808	0.05787			15.1357	0.66324	15.1581	0.022823
	15.1385	0.0245227	0.0289208	0.059168			15.137	0.659507	15.1594	0.02375
	15.1399	0.0245121	0.0294683	0.057877			15.1383	0.657672	15.1608	0.023132
	15.1412	0.025065	0.0297615	0.055998			15.1397	0.656634	15.1621	0.023006
	15.1425	0.0255215	0.0291577	0.056328			15.141	0.654921	15.1634	0.023275
	15.1439	0.0257903	0.0293505	0.056567			15.1423	0.651546	15.1648	0.023285
	15.1452	0.026363	0.0307616	0.057925			15.1437	0.648833	15.1661	0.022963
	15.1465	0.0264177	0.0309022	0.058499			15.145	0.647631	15.1674	0.023339
	15.1479	0.0263941	0.0317711	0.059867			15.1463	0.644911	15.1688	0.02299
	15.1492	0.0258002	0.0319304	0.059678			15.1476	0.643548	15.1701	0.022955
	15.1505	0.0257303	0.0308982	0.05948			15.149	0.641366	15.1714	0.022069
	15.1519	0.0258238	0.0304323	0.059639			15.1503	0.639262	15.1728	0.022265
	15.1532	0.0260865	0.0302488	0.059409			15.1516	0.636607	15.1741	0.022057
	15.1545	0.0269774	0.0310494	0.059996			15.153	0.634303	15.1754	0.021835
	15.1558	0.0268309	0.0324405	0.059835			15.1543	0.633002	15.1768	0.021516
	15.1572	0.0262438	0.0315448	0.05892			15.1556	0.630857	15.1781	0.021478
	15.1585	0.0259134	0.0315435	0.058471			15.157	0.628093	15.1794	0.020199
	15.1598	0.0255936	0.0319036	0.058096			15.1583	0.624682	15.1808	0.020962
	15.1612	0.0259134	0.0331166	0.058332			15.1596	0.622664	15.1821	0.021786
	15.1625	0.0260729	0.0353309	0.059471			15.161	0.622036	15.1834	0.021977
	15.1638	0.0251562	0.0348717	0.059541			15.1623	0.620149	15.1847	0.022424
	15.1652	0.0244878	0.0337913	0.06			15.1636	0.618647	15.1861	0.020273
	15.1665	0.0241749	0.032972	0.06098			15.1649	0.616489	15.1874	0.0191
	15.1678	0.0240237	0.0333214	0.06302			15.1663	0.614562	15.1887	0.019971
	15.1692	0.0236934	0.034928	0.064684			15.1676	0.612366	15.1901	0.021135
	15.1705	0.0230204	0.0351181	0.063996			15.1689	0.610675	15.1914	0.021773
	15.1718	0.0235331	0.0346481	0.062847			15.1703	0.608767	15.1927	0.021431
	15.1732	0.0233372	0.0328126	0.062958			15.1716	0.605893	15.1941	0.022061
	15.1745	0.0229331	0.0328528	0.064081			15.1729	0.602756	15.1954	0.02222
	15.1758	0.0221379	0.033304	0.065011			15.1743	0.600089	15.1967	0.022277
	15.1772	0.0225222	0.0344232	0.065075			15.1756	0.598925	15.1981	0.022425
	15.1785	0.0227432	0.034118	0.064366			15.1769	0.597374	15.1994	0.022172
	15.1798	0.0229787	0.03462	0.064721			15.1783	0.593853	15.2007	0.021087
	15.1811	0.0228101	0.0336253	0.064417			15.1796	0.592424	15.2021	0.021318
	15.1825	0.0235073	0.0339239	0.064457			15.1809	0.590202	15.2034	0.022185
	15.1838	0.0242881	0.0350351	0.065088			15.1823	0.587734	15.2047	0.022878
	15.1851	0.025343	0.0361088	0.065053			15.1836	0.585482	15.2061	0.022727
	15.1865	0.0254835	0.0383995	0.064714			15.1849	0.583547	15.2074	0.023225
	15.1878	0.0250855	0.039745	0.063705			15.1862	0.580981	15.2087	0.023213
	15.1891	0.0257752	0.0398815	0.064258			15.1876	0.579084	15.21	0.022789
	15.1905	0.0270154	0.0395669	0.065557			15.1889	0.577532	15.2114	0.02271
	15.1918	0.0275159	0.038295	0.06682			15.1902	0.575042	15.2127	0.024595
	15.1931	0.0278228	0.0371035	0.067776			15.1916	0.573574	15.214	0.025412
	15.1945	0.028305	0.0359602	0.068098			15.1929	0.569637	15.2154	0.02595
	15.1958	0.0289028	0.0338649	0.066691			15.1942	0.566818	15.2167	0.024856
	15.1971	0.0293919	0.0340524	0.066762			15.1956	0.564877	15.218	0.023813
	15.1985	0.0297633	0.0347285	0.066054			15.1969	0.562804	15.2194	0.02588
	15.1998	0.0299547	0.0354621	0.065703			15.1982	0.561182	15.2207	0.027372
	15.2011	0.0302327	0.0350043	0.064513			15.1996	0.558453	15.222	0.026722
	15.2025	0.0305653	0.033217	0.06156			15.2009	0.556687	15.2234	0.026154
	15.2038	0.0313347	0.0337297	0.061649			15.2022	0.554888	15.2247	0.026255
	15.2051	0.031877	0.0342063	0.062593			15.2035	0.553012	15.226	0.02679
	15.2064	0.0330003	0.0354166	0.0637			15.2049	0.551865	15.2274	0.026942
	15.2078	0.0337165	0.0362239	0.063308			15.2062	0.54996	15.2287	0.026892
	15.2091	0.034738	0.0352801	0.062379			15.2075	0.548687	15.23	0.027058
	15.2104	0.0350031	0.0343857	0.062228			15.2089	0.546595	15.2314	0.02786
	15.2118	0.0347388	0.0334459	0.062202			15.2102	0.543149	15.2327	0.029771
	15.2131	0.0350038	0.0324472	0.061193			15.2115	0.541487	15.234	0.031442
	15.2144	0.035379	0.03217	0.060785			15.2129	0.539389	15.2354	0.032635
	15.2158	0.036339	0.0325449	0.062639			15.2142	0.537026	15.2367	0.031507
	15.2171	0.0362783	0.0325944	0.062761			15.2155	0.535461	15.238	0.031705
	15.2184	0.035758	0.0329198	0.062071			15.2169	0.533198	15.2393	0.031576
	15.2198	0.0356988	0.0314966	0.061769			15.2182	0.532188	15.2407	0.031526
	15.2211	0.036336	0.0295152	0.062326			15.2195	0.529907	15.242	0.032213
	15.2224	0.0363914	0.0274414	0.062948			15.2208	0.526735	15.2433	0.03169
	15.2238	0.0358849	0.0281054	0.061494			15.2222	0.524011	15.2447	0.032246
	15.2251	0.0362798	0.0281911	0.060788			15.2235	0.52285	15.246	0.031286
	15.2264	0.0360049	0.0296504	0.060891			15.2248	0.52203	15.2473	0.029704
	15.2278	0.0363254	0.0308901	0.061176			15.2262	0.52083	15.2487	0.028579
	15.2291	0.037138	0.0308205	0.061515			15.2275	0.519069	15.25	0.029451
	15.2304	0.0376355	0.0308767	0.06272			15.2288	0.517426	15.2513	0.029791
	15.2317	0.0378163	0.0313694	0.063511			15.2302	0.51487	15.2527	0.028773
	15.2331	0.0377646	0.0302689	0.063546			15.2315	0.512218	15.254	0.029018
	15.2344	0.039112	0.0300775	0.064696			15.2328	0.511184	15.2553	0.029097
	15.2357	0.0397515	0.0301699	0.065701			15.2342	0.510252	15.2567	0.028741
	15.2371	0.0399277	0.027922	0.065817			15.2355	0.508256	15.258	0.029695
	15.2384	0.0403834	0.0265457	0.065846			15.2368	0.507344	15.2593	0.030177
	15.2397	0.0404548	0.0258884	0.065861			15.2381	0.506611	15.2607	0.029759
	15.2411	0.0409446	0.0239324	0.066795			15.2395	0.505729	15.262	0.029806
	15.2424	0.041689	0.0240997	0.067945			15.2408	0.503336	15.2633	0.030391
	15.2437	0.0420854	0.023923	0.068948			15.2421	0.500737	15.2646	0.029834
	15.2451	0.0422411	0.0252672	0.067675			15.2435	0.499328	15.266	0.029658
	15.2464	0.0423368	0.0249244	0.06693			15.2448	0.497357	15.2673	0.029164
	15.2477	0.0434001	0.024812	0.066468			15.2461	0.49518	15.2686	0.028651
	15.2491	0.0438915	0.0237932	0.064126			15.2475	0.493265	15.27	0.028996
	15.2504	0.0445561	0.0217675	0.063882			15.2488	0.492024	15.2713	0.028484
	15.2517	0.0449313	0.0185692	0.064527			15.2501	0.491113	15.2726	0.029324
	15.2531	0.0451006	0.0178462	0.065812			15.2515	0.489283	15.274	0.030254
	15.2544	0.0455411	0.0182385	0.067821			15.2528	0.488991	15.2753	0.02959
	15.2557	0.0462034	0.0190257	0.066359			15.2541	0.488682	15.2766	0.030599
	15.257	0.0468536	0.019347	0.067144			15.2555	0.487728	15.278	0.030691
	15.2584	0.0469348	0.0206376	0.066401			15.2568	0.486793	15.2793	0.029262
	15.2597	0.0476138	0.0207179	0.065791			15.2581	0.484533	15.2806	0.030329
	15.261	0.0480672	0.0196777	0.065553			15.2594	0.482647	15.282	0.032207
	15.2624	0.0473639	0.0193564	0.065208			15.2608	0.481557	15.2833	0.032006
	15.2637	0.0472644	0.019758	0.062933			15.2621	0.480261	15.2846	0.032745
	15.265	0.047749	0.0192533	0.062568			15.2634	0.479612	15.286	0.034086
	15.2664	0.0485776	0.0184045	0.063486			15.2648	0.479308	15.2873	0.034294
	15.2677	0.0481462	0.0185477	0.062877			15.2661	0.477689	15.2886	0.034791
	15.269	0.0486361	0.0201262	0.063497			15.2674	0.475307	15.2899	0.035786
	15.2704	0.0492923	0.0208692	0.063519			15.2688	0.474222	15.2913	0.035424
	15.2717	0.0493933	0.0224343	0.06323			15.2701	0.47292	15.2926	0.035383
	15.273	0.0503708	0.0238347	0.063016			15.2714	0.47072	15.2939	0.036609
	15.2744	0.0510992	0.024235	0.061332			15.2728	0.468959	15.2953	0.037719
	15.2757	0.0513293	0.0249927	0.060521			15.2741	0.467764	15.2966	0.037225
	15.277	0.0520151	0.0267399	0.059729			15.2754	0.467126	15.2979	0.038699
	15.2784	0.0533549	0.0261896	0.060624			15.2767	0.466759	15.2993	0.038774
	15.2797	0.0538227	0.0288444	0.061682			15.2781	0.46707	15.3006	0.038728
	15.281	0.0540058	0.0271241	0.062304			15.2794	0.466001	15.3019	0.039364
	15.2824	0.0536579	0.0276302	0.061928			15.2807	0.464604	15.3033	0.039273
	15.2837	0.0542663	0.0302542	0.06127			15.2821	0.462627	15.3046	0.038666
	15.285	0.0551412	0.0315676	0.063041			15.2834	0.460637	15.3059	0.038683
	15.2863	0.0558491	0.0331741	0.061841			15.2847	0.4585	15.3073	0.03835
	15.2877	0.0564271	0.0347164	0.061883			15.2861	0.456545	15.3086	0.038325
	15.289	0.0572367	0.03494	0.062838			15.2874	0.454357	15.3099	0.039998
	15.2903	0.0580448	0.0331045	0.063356			15.2887	0.453444	15.3113	0.040297
	15.2917	0.0592091	0.0335557	0.064985			15.2901	0.452471	15.3126	0.042591
	15.293	0.0603324	0.0339038	0.065535			15.2914	0.451806	15.3139	0.042568
	15.2943	0.0607068	0.0359642	0.066832			15.2927	0.451518	15.3152	0.042414
	15.2957	0.0618985	0.0371008	0.067588			15.294	0.450566	15.3166	0.043852
	15.297	0.062841	0.0385668	0.068377			15.2954	0.448704	15.3179	0.045348
	15.2983	0.0636841	0.0391251	0.068962			15.2967	0.446175	15.3192	0.045307
	15.2997	0.0648643	0.0399886	0.068122			15.298	0.444862	15.3206	0.04579
	15.301	0.0656975	0.0400984	0.068638			15.2994	0.44421	15.3219	0.045923
	15.3023	0.0658373	0.041302	0.067901			15.3007	0.444409	15.3232	0.046879
	15.3037	0.0655638	0.0424774	0.069015			15.302	0.442863	15.3246	0.047005
	15.305	0.0664897	0.0424828	0.069844			15.3034	0.440963	15.3259	0.046841
	15.3063	0.0666765	0.0417465	0.070452			15.3047	0.439138	15.3272	0.047651
	15.3077	0.0674527	0.0416474	0.072161			15.306	0.437791	15.3286	0.047169
	15.309	0.0675188	0.041053	0.071578			15.3074	0.436426	15.3299	0.047362
	15.3103	0.0675203	0.0408682	0.071861			15.3087	0.435008	15.3312	0.046625
	15.3116	0.0679236	0.0413127	0.072289			15.31	0.43296	15.3326	0.047605
	15.313	0.0686869	0.0416742	0.072194			15.3113	0.429714	15.3339	0.048639
	15.3143	0.069271	0.0436757	0.07191			15.3127	0.427654	15.3352	0.048161
	15.3156	0.0699887	0.0426408	0.073477			15.314	0.427025	15.3366	0.049689
	15.317	0.0705629	0.0420356	0.074689			15.3153	0.42602	15.3379	0.05112
	15.3183	0.0704938	0.0417839	0.073949			15.3167	0.424533	15.3392	0.051855
	15.3196	0.0710763	0.040974	0.074915			15.318	0.423293	15.3405	0.050026
	15.321	0.0715039	0.0404211	0.073406			15.3193	0.422987	15.3419	0.051005
	15.3223	0.0723462	0.0421602	0.073975			15.3207	0.42344	15.3432	0.050415
	15.3236	0.0729014	0.0432392	0.073645			15.322	0.422951	15.3445	0.05003
	15.325	0.0732667	0.0422057	0.072782			15.3233	0.421708	15.3459	0.048714
	15.3263	0.074068	0.0400234	0.074131			15.3247	0.420435	15.3472	0.048914
	15.3276	0.0749573	0.0389296	0.073637			15.326	0.419552	15.3485	0.048996
	15.329	0.0748442	0.0384945	0.073775			15.3273	0.418195	15.3499	0.048864
	15.3303	0.0749558	0.0363832	0.074542			15.3286	0.417109	15.3512	0.048232
	15.3316	0.075909	0.0362105	0.07436			15.33	0.416176	15.3525	0.047726
	15.333	0.07607	0.0362346	0.074493			15.3313	0.415154	15.3539	0.047927
	15.3343	0.0769153	0.0364997	0.075211			15.3326	0.413436	15.3552	0.047991
	15.3356	0.0783462	0.033312	0.076178			15.334	0.411518	15.3565	0.047529
	15.3369	0.080065	0.0321111	0.076323			15.3353	0.41023	15.3579	0.046399
	15.3383	0.0809111	0.0309705	0.075684			15.3366	0.41019	15.3592	0.046261
	15.3396	0.0810516	0.0306451	0.07544			15.338	0.410368	15.3605	0.046416
	15.3409	0.0812711	0.0312851	0.075079			15.3393	0.409779	15.3619	0.047168
	15.3423	0.0824627	0.0313708	0.07662			15.3406	0.40898	15.3632	0.047394
	15.3436	0.0831394	0.0286209	0.077375			15.342	0.408404	15.3645	0.04697
	15.3449	0.0827582	0.0279916	0.078085			15.3433	0.407987	15.3658	0.045675
	15.3463	0.0828713	0.0255537	0.078576			15.3446	0.407701	15.3672	0.045814
	15.3476	0.0839566	0.0256581	0.079721			15.346	0.407594	15.3685	0.04522
	15.3489	0.0852782	0.0257987	0.080062			15.3473	0.40654	15.3698	0.045501
	15.3503	0.0857263	0.0239739	0.080311			15.3486	0.406005	15.3712	0.044437
	15.3516	0.0872711	0.0236071	0.079763			15.3499	0.405036	15.3725	0.043718
	15.3529	0.0886078	0.0233674	0.079239			15.3513	0.403042	15.3738	0.044238
	15.3543	0.0888896	0.0244733	0.080508			15.3526	0.400198	15.3752	0.043709
	15.3556	0.088503	0.0222442	0.080557			15.3539	0.398346	15.3765	0.043709
	15.3569	0.0892025	0.0216471	0.081446			15.3553	0.39737	15.3778	0.043445
	15.3583	0.0890126	0.0223339	0.082963			15.3566	0.396324	15.3792	0.044365
	15.3596	0.0901542	0.0229176	0.081351			15.3579	0.394815	15.3805	0.044236
	15.3609	0.0903281	0.0223057	0.081717			15.3593	0.393901	15.3818	0.045033
	15.3622	0.0910253	0.0217983	0.083028			15.3606	0.392411	15.3832	0.043879
	15.3636	0.0919572	0.0217783	0.082468			15.3619	0.39032	15.3845	0.044338
	15.3649	0.0920279	0.0194528	0.083153			15.3633	0.389015	15.3858	0.045092
	15.3662	0.0915387	0.0209897	0.083954			15.3646	0.387694	15.3872	0.045265
	15.3676	0.0921251	0.0205613	0.084242			15.3659	0.386555	15.3885	0.044309
	15.3689	0.0917035	0.0213525	0.084599			15.3672	0.385346	15.3898	0.044399
	15.3702	0.0915684	0.0232737	0.084125			15.3686	0.383743	15.3912	0.046365
	15.3716	0.0918661	0.023923	0.084692			15.3699	0.381345	15.3925	0.046003
	15.3729	0.091958	0.0238829	0.084568			15.3712	0.379039	15.3938	0.04536
	15.3742	0.0916724	0.0228319	0.084926			15.3726	0.377867	15.3951	0.045858
	15.3756	0.0926241	0.0235883	0.08385			15.3739	0.376515	15.3965	0.045502
	15.3769	0.0938279	0.0235348	0.083096			15.3752	0.374677	15.3978	0.045567
	15.3782	0.0951836	0.0226645	0.083338			15.3766	0.372775	15.3991	0.046096
	15.3796	0.0963935	0.024397	0.083027			15.3779	0.372184	15.4005	0.045324
	15.3809	0.0964892	0.0236044	0.081526			15.3792	0.371747	15.4018	0.047051
	15.3822	0.0957464	0.0224316	0.081407			15.3806	0.37105	15.4031	0.046741
	15.3836	0.0959666	0.0223218	0.081152			15.3819	0.370629	15.4045	0.048075
	15.3849	0.0960752	0.0224811	0.079779			15.3832	0.370932	15.4058	0.0483
	15.3862	0.0962697	0.0219349	0.080074			15.3845	0.371392	15.4071	0.049702
	15.3875	0.097854	0.0211276	0.079529			15.3859	0.37175	15.4085	0.049595
	15.3889	0.0982033	0.0210433	0.078976			15.3872	0.371823	15.4098	0.049393
	15.3902	0.0983416	0.0214998	0.077453			15.3885	0.370839	15.4111	0.051567
	15.3915	0.100206	0.019584	0.075677			15.3899	0.369384	15.4125	0.052858
	15.3929	0.100604	0.0222	0.075987			15.3912	0.368881	15.4138	0.05445
	15.3942	0.101244	0.0244304	0.073736			15.3925	0.368106	15.4151	0.054841
	15.3955	0.102018	0.0227342	0.072586			15.3939	0.367805	15.4165	0.055579
	15.3969	0.102321	0.0217006	0.073419			15.3952	0.367873	15.4178	0.056206
	15.3982	0.10338	0.0242537	0.071679			15.3965	0.367753	15.4191	0.05656
	15.3995	0.105311	0.0225293	0.071264			15.3979	0.367429	15.4204	0.055859
	15.4009	0.105188	0.0205961	0.070303			15.3992	0.367296	15.4218	0.05666
	15.4022	0.105913	0.0216029	0.071091			15.4005	0.366899	15.4231	0.056865
	15.4035	0.107243	0.019825	0.069626			15.4018	0.366458	15.4244	0.057134
	15.4049	0.108144	0.0199936	0.068904			15.4032	0.367242	15.4258	0.058342
	15.4062	0.109476	0.0207849	0.067741			15.4045	0.3672	15.4271	0.058046
	15.4075	0.111232	0.0206416	0.06712			15.4058	0.365868	15.4284	0.05782
	15.4089	0.111716	0.0184259	0.067782			15.4072	0.365255	15.4298	0.059353
	15.4102	0.111664	0.0187941	0.067825			15.4085	0.365288	15.4311	0.059935
	15.4115	0.112884	0.0191689	0.06716			15.4098	0.365662	15.4324	0.059621
	15.4129	0.112997	0.0185102	0.067322			15.4112	0.364655	15.4338	0.060234
	15.4142	0.113467	0.0182291	0.06703			15.4125	0.363141	15.4351	0.059752
	15.4155	0.115155	0.0202507	0.066063			15.4138	0.361272	15.4364	0.059246
	15.4168	0.115834	0.0203591	0.066064			15.4152	0.359673	15.4378	0.059897
	15.4182	0.116801	0.0216926	0.066729			15.4165	0.357647	15.4391	0.060538
	15.4195	0.118022	0.022623	0.06654			15.4178	0.355814	15.4404	0.062284
	15.4208	0.118006	0.0199495	0.065036			15.4192	0.354442	15.4418	0.06303
	15.4222	0.119727	0.0224062	0.064851			15.4205	0.35297	15.4431	0.063889
	15.4235	0.120766	0.0230715	0.065562			15.4218	0.351667	15.4444	0.063313
	15.4248	0.121097	0.0234879	0.065788			15.4231	0.350315	15.4457	0.063361
	15.4262	0.120573	0.0196335	0.065932			15.4245	0.348992	15.4471	0.063263
	15.4275	0.121912	0.0174874	0.066121			15.4258	0.347501	15.4484	0.062351
	15.4288	0.123339	0.018604	0.067154			15.4271	0.345836	15.4497	0.063992
	15.4302	0.124853	0.0190699	0.067096			15.4285	0.344528	15.4511	0.064153
	15.4315	0.125671	0.0185223	0.068321			15.4298	0.343211	15.4524	0.064592
	15.4328	0.12706	0.0183389	0.069199			15.4311	0.34183	15.4537	0.066517
	15.4342	0.127731	0.0196121	0.069672			15.4325	0.340604	15.4551	0.066829
	15.4355	0.127719	0.016893	0.068013			15.4338	0.339315	15.4564	0.068055
	15.4368	0.12778	0.0190511	0.069852			15.4351	0.337795	15.4577	0.06693
	15.4382	0.127831	0.018533	0.069511			15.4365	0.33606	15.4591	0.067779
	15.4395	0.12942	0.0172826	0.069333			15.4378	0.33445	15.4604	0.069148
	15.4408	0.130406	0.0184473	0.069538			15.4391	0.33308	15.4617	0.06953
	15.4421	0.13051	0.0211196	0.067842			15.4404	0.331744	15.4631	0.069904
	15.4435	0.131359	0.0209201	0.066915			15.4418	0.330252	15.4644	0.071514
	15.4448	0.131284	0.0206537	0.066345			15.4431	0.328588	15.4657	0.07353
	15.4461	0.131834	0.020248	0.064593			15.4444	0.326746	15.4671	0.0734
	15.4475	0.132602	0.0207795	0.066836			15.4458	0.32495	15.4684	0.0741
	15.4488	0.132951	0.0199963	0.066425			15.4471	0.324661	15.4697	0.075052
	15.4501	0.13409	0.0193082	0.065062			15.4484	0.32423	15.471	0.076224
	15.4515	0.133573	0.0189373	0.065232			15.4498	0.322953	15.4724	0.075843
	15.4528	0.133252	0.0185036	0.064844			15.4511	0.322383	15.4737	0.075099
	15.4541	0.134631	0.0203002	0.065546			15.4524	0.321444	15.475	0.074657
	15.4555	0.134638	0.0189748	0.065203			15.4538	0.31894	15.4764	0.0745
	15.4568	0.135749	0.0187512	0.063897			15.4551	0.316659	15.4777	0.074663
	15.4581	0.136625	0.0186963	0.064437			15.4564	0.315963	15.479	0.07466
	15.4595	0.138758	0.0216484	0.065422			15.4577	0.31595	15.4804	0.074706
	15.4608	0.138237	0.0220902	0.066237			15.4591	0.315239	15.4817	0.075655
	15.4621	0.137305	0.023018	0.064972			15.4604	0.313915	15.483	0.07522
	15.4635	0.137573	0.0229859	0.064268			15.4617	0.313196	15.4844	0.074626
	15.4648	0.138328	0.0231693	0.063536			15.4631	0.312873	15.4857	0.074818
	15.4661	0.13837	0.0229885	0.063083			15.4644	0.312253	15.487	0.074787
	15.4674	0.139183	0.0212387	0.062477			15.4657	0.311376	15.4884	0.075869
	15.4688	0.140865	0.0229002	0.062689			15.4671	0.310888	15.4897	0.075048
	15.4701	0.142029	0.0216056	0.061535			15.4684	0.310523	15.491	0.076316
	15.4714	0.142739	0.0216926	0.06033			15.4697	0.309661	15.4924	0.076451
	15.4728	0.141826	0.0234933	0.060952			15.4711	0.309102	15.4937	0.076856
	15.4741	0.142323	0.0228547	0.061061			15.4724	0.308905	15.495	0.076948
	15.4754	0.142214	0.0210192	0.061095			15.4737	0.308341	15.4963	0.077047
	15.4768	0.142292	0.0210165	0.061644			15.475	0.307595	15.4977	0.077229
	15.4781	0.143119	0.02301	0.061806			15.4764	0.307044	15.499	0.076619
	15.4794	0.144706	0.0216096	0.062938			15.4777	0.307821	15.5003	0.077501
	15.4808	0.145292	0.0229029	0.060795			15.479	0.307762	15.5017	0.078796
	15.4821	0.146122	0.0237744	0.060406			15.4804	0.307248	15.503	0.079811
	15.4834	0.146556	0.0262539	0.062007			15.4817	0.30618	15.5043	0.079003
	15.4848	0.148042	0.0257599	0.061438			15.483	0.305012	15.5057	0.080873
	15.4861	0.148279	0.0247959	0.061479			15.4844	0.304471	15.507	0.080833
	15.4874	0.147879	0.0246902	0.061923			15.4857	0.30466	15.5083	0.082051
	15.4888	0.148308	0.0262338	0.061457			15.487	0.304842	15.5097	0.083091
	15.4901	0.148327	0.0259285	0.062657			15.4884	0.305306	15.511	0.084367
	15.4914	0.149086	0.0264011	0.062279			15.4897	0.305646	15.5123	0.084815
	15.4927	0.149887	0.0260691	0.061815			15.491	0.30485	15.5137	0.08492
	15.4941	0.150801	0.0278671	0.060788			15.4923	0.304297	15.515	0.085385
	15.4954	0.152195	0.0289034	0.06088			15.4937	0.304158	15.5163	0.085892
	15.4967	0.153544	0.0301016	0.060695			15.495	0.303543	15.5177	0.08686
	15.4981	0.152996	0.0305501	0.060273			15.4963	0.303445	15.519	0.087946
	15.4994	0.151985	0.0315234	0.060023			15.4977	0.303511	15.5203	0.087771
	15.5007	0.153009	0.0326828	0.060242			15.499	0.302821	15.5217	0.088143
	15.5021	0.153652	0.0339493	0.060649			15.5003	0.301391	15.523	0.089788
	15.5034	0.153638	0.0350043	0.061482			15.5017	0.30017	15.5243	0.090282
	15.5047	0.154712	0.0357781	0.062089			15.503	0.299978	15.5256	0.090239
	15.5061	0.156339	0.0335892	0.061891			15.5043	0.300234	15.527	0.090202
	15.5074	0.157261	0.0330028	0.060631			15.5057	0.299757	15.5283	0.090865
	15.5087	0.158671	0.0328997	0.061223			15.507	0.298788	15.5296	0.091216
	15.5101	0.160195	0.0337927	0.062078			15.5083	0.298915	15.531	0.091852
	15.5114	0.160888	0.0339667	0.063526			15.5097	0.299015	15.5323	0.092194
	15.5127	0.161451	0.0348664	0.062848			15.511	0.298329	15.5336	0.092102
	15.5141	0.1621	0.0356964	0.062151			15.5123	0.29818	15.535	0.091826
	15.5154	0.162548	0.0356268	0.062769			15.5136	0.297725	15.5363	0.09218
	15.5167	0.162812	0.034944	0.062623			15.515	0.29833	15.5376	0.09319
	15.5181	0.16375	0.0354032	0.063082			15.5163	0.299635	15.539	0.092855
	15.5194	0.165258	0.0364689	0.063381			15.5176	0.299908	15.5403	0.093048
	15.5207	0.165895	0.0354822	0.063125			15.519	0.298588	15.5416	0.093513
	15.522	0.166026	0.0339185	0.063288			15.5203	0.297965	15.543	0.094544
	15.5234	0.166885	0.0337712	0.06358			15.5216	0.298295	15.5443	0.094387
	15.5247	0.166873	0.0321004	0.063454			15.523	0.297564	15.5456	0.095081
	15.526	0.166467	0.0318059	0.062965			15.5243	0.296759	15.547	0.096015
	15.5274	0.16823	0.0299597	0.063513			15.5256	0.295997	15.5483	0.096274
	15.5287	0.169502	0.0286664	0.063114			15.527	0.29622	15.5496	0.097194
	15.53	0.169232	0.0285405	0.063798			15.5283	0.296577	15.5509	0.097182
	15.5314	0.170149	0.0302529	0.064992			15.5296	0.296081	15.5523	0.09699
	15.5327	0.17068	0.0304724	0.065362			15.5309	0.294443	15.5536	0.096994
	15.534	0.170493	0.0303319	0.064891			15.5323	0.293607	15.5549	0.097519
	15.5354	0.170465	0.0293211	0.064703			15.5336	0.294251	15.5563	0.096949
	15.5367	0.171255	0.02742	0.064579			15.5349	0.29519	15.5576	0.097663
	15.538	0.170494	0.0279488	0.064663			15.5363	0.294868	15.5589	0.098438
	15.5394	0.171125	0.0291135	0.065744			15.5376	0.294034	15.5603	0.099115
	15.5407	0.170734	0.0291524	0.066975			15.5389	0.293657	15.5616	0.099701
	15.542	0.171232	0.0307308	0.067434			15.5403	0.294316	15.5629	0.101282
	15.5434	0.17136	0.0313038	0.067073			15.5416	0.294194	15.5643	0.101942
	15.5447	0.171512	0.0301565	0.066258			15.5429	0.293296	15.5656	0.103572
	15.546	0.171386	0.0303975	0.06663			15.5443	0.292353	15.5669	0.104675
	15.5473	0.171492	0.0290386	0.067699			15.5456	0.292177	15.5683	0.106314
	15.5487	0.172386	0.0275646	0.06797			15.5469	0.29223	15.5696	0.106686
	15.55	0.172933	0.0276609	0.067703			15.5482	0.291215	15.5709	0.107665
	15.5513	0.173787	0.0279635	0.068439			15.5496	0.290476	15.5723	0.108517
	15.5527	0.174837	0.0274936	0.067482			15.5509	0.28976	15.5736	0.109155
	15.554	0.174886	0.0282647	0.067665			15.5522	0.289614	15.5749	0.110092
	15.5553	0.175065	0.0283344	0.067738			15.5536	0.290686	15.5762	0.108284
	15.5567	0.17571	0.0282554	0.067598			15.5549	0.290323	15.5776	0.109049
	15.558	0.176622	0.0293572	0.066457			15.5562	0.289883	15.5789	0.110096
	15.5593	0.177358	0.0299356	0.06646			15.5576	0.289505	15.5802	0.11049
	15.5607	0.176857	0.0306224	0.065644			15.5589	0.288977	15.5816	0.111313
	15.562	0.177095	0.0316546	0.065763			15.5602	0.288547	15.5829	0.111148
	15.5633	0.176839	0.0307281	0.065329			15.5616	0.287745	15.5842	0.111931
	15.5647	0.177269	0.0280023	0.065311			15.5629	0.287849	15.5856	0.112575
	15.566	0.179043	0.0279474	0.064316			15.5642	0.288399	15.5869	0.114066
	15.5673	0.180051	0.0300708	0.064318			15.5655	0.288636	15.5882	0.114923
	15.5687	0.181133	0.0304175	0.065519			15.5669	0.288045	15.5896	0.115209
	15.57	0.182459	0.0315488	0.065119			15.5682	0.287273	15.5909	0.116063
	15.5713	0.183186	0.0310856	0.064656			15.5695	0.286452	15.5922	0.115565
	15.5726	0.183174	0.0318126	0.063608			15.5709	0.286112	15.5936	0.115691
	15.574	0.184717	0.0321647	0.063024			15.5722	0.28636	15.5949	0.116968
	15.5753	0.184455	0.0309357	0.062482			15.5735	0.285916	15.5962	0.117428
	15.5766	0.18478	0.0310468	0.062736			15.5749	0.28531	15.5976	0.116259
	15.578	0.185607	0.0319585	0.062755			15.5762	0.284425	15.5989	0.116111
	15.5793	0.185484	0.0317162	0.062541			15.5775	0.283975	15.6002	0.116656
	15.5806	0.185997	0.0314283	0.062752			15.5789	0.283411	15.6015	0.116127
	15.582	0.18594	0.0317791	0.063238			15.5802	0.282417	15.6029	0.116553
	15.5833	0.186779	0.0316492	0.063494			15.5815	0.281703	15.6042	0.11557
	15.5846	0.186038	0.0318782	0.062265			15.5829	0.280363	15.6055	0.115998
	15.586	0.185364	0.0334339	0.062284			15.5842	0.279493	15.6069	0.11684
	15.5873	0.187074	0.0342438	0.06241			15.5855	0.278775	15.6082	0.11724
	15.5886	0.188241	0.0347673	0.062231			15.5868	0.278402	15.6095	0.119597
	15.59	0.187917	0.0353028	0.06285			15.5882	0.276998	15.6109	0.120769
	15.5913	0.187696	0.0357272	0.063292			15.5895	0.275566	15.6122	0.120356
	15.5926	0.188107	0.0341836	0.062786			15.5908	0.274491	15.6135	0.120828
	15.594	0.188352	0.0332933	0.063215			15.5922	0.273895	15.6149	0.122123
	15.5953	0.188233	0.0327551	0.063004			15.5935	0.273042	15.6162	0.122927
	15.5966	0.189476	0.0346254	0.062684			15.5948	0.272599	15.6175	0.123035
	15.598	0.189892	0.0365506	0.061851			15.5962	0.272233	15.6189	0.123685
	15.5993	0.189743	0.0356763	0.062168			15.5975	0.271179	15.6202	0.124266
	15.6006	0.190937	0.0342947	0.062336			15.5988	0.270092	15.6215	0.124531
	15.6019	0.191171	0.0353296	0.061622			15.6002	0.269503	15.6229	0.12532
	15.6033	0.19168	0.0354528	0.061472			15.6015	0.269648	15.6242	0.125414
	15.6046	0.19349	0.034699	0.06205			15.6028	0.269543	15.6255	0.127676
	15.6059	0.193215	0.0338301	0.061944			15.6041	0.268378	15.6268	0.128917
	15.6073	0.193058	0.0335918	0.061855			15.6055	0.26764	15.6282	0.129168
	15.6086	0.194317	0.0341836	0.061823			15.6068	0.267613	15.6295	0.128617
	15.6099	0.195482	0.0335651	0.060156			15.6081	0.267559	15.6308	0.131136
	15.6113	0.196452	0.0336266	0.059496			15.6095	0.267324	15.6322	0.131963
	15.6126	0.198091	0.0342358	0.059724			15.6108	0.267553	15.6335	0.131782
	15.6139	0.199687	0.0354554	0.059661			15.6121	0.267805	15.6348	0.132491
	15.6153	0.200434	0.0360633	0.058759			15.6135	0.267581	15.6362	0.133212
	15.6166	0.201376	0.0377983	0.057534			15.6148	0.267103	15.6375	0.134192
	15.6179	0.202372	0.0385548	0.057331			15.6161	0.266446	15.6388	0.134865
	15.6193	0.20324	0.0372642	0.057657			15.6175	0.265831	15.6402	0.135889
	15.6206	0.202979	0.0369321	0.058982			15.6188	0.265701	15.6415	0.136565
	15.6219	0.203056	0.0371651	0.060245			15.6201	0.265085	15.6428	0.137627
	15.6232	0.203217	0.0377033	0.059662			15.6214	0.265158	15.6442	0.137537
	15.6246	0.20431	0.0376631	0.060003			15.6228	0.265394	15.6455	0.138566
	15.6259	0.205146	0.0390595	0.060883			15.6241	0.266519	15.6468	0.139371
	15.6272	0.206744	0.0395241	0.060634			15.6254	0.267357	15.6482	0.138969
	15.6286	0.20828	0.0395147	0.061351			15.6268	0.267146	15.6495	0.140348
	15.6299	0.209222	0.0380956	0.061808			15.6281	0.266619	15.6508	0.141789
	15.6312	0.21041	0.0381344	0.061345			15.6294	0.266038	15.6521	0.142164
	15.6326	0.212333	0.0403648	0.061085			15.6308	0.265804	15.6535	0.14305
	15.6339	0.212355	0.0423877	0.061018			15.6321	0.265791	15.6548	0.144339
	15.6352	0.213308	0.0419285	0.059982			15.6334	0.265257	15.6561	0.145876
	15.6366	0.21389	0.0398681	0.060687			15.6348	0.263207	15.6575	0.14768
	15.6379	0.213972	0.0405951	0.060627			15.6361	0.262364	15.6588	0.148702
	15.6392	0.215744	0.0404157	0.060258			15.6374	0.262544	15.6601	0.150392
	15.6406	0.215861	0.0403233	0.060765			15.6387	0.26138	15.6615	0.151999
	15.6419	0.217358	0.0415108	0.061619			15.6401	0.25919	15.6628	0.154044
	15.6432	0.217786	0.0426917	0.062419			15.6414	0.257901	15.6641	0.154989
	15.6446	0.21858	0.0419874	0.062123			15.6427	0.258464	15.6655	0.156451
	15.6459	0.218888	0.0407531	0.061675			15.6441	0.256847	15.6668	0.159029
	15.6472	0.219378	0.0392255	0.061911			15.6454	0.255669	15.6681	0.160987
	15.6486	0.22079	0.0394785	0.062099			15.6467	0.254064	15.6695	0.162335
	15.6499	0.222368	0.0388962	0.062338			15.6481	0.253542	15.6708	0.16446
	15.6512	0.223936	0.0388962	0.062668			15.6494	0.25402	15.6721	0.16654
	15.6525	0.22563	0.0399337	0.06293			15.6507	0.254008	15.6735	0.169264
	15.6539	0.226738	0.0384128	0.061027			15.6521	0.25348	15.6748	0.169589
	15.6552	0.228215	0.0382991	0.060118			15.6534	0.25278	15.6761	0.169582
	15.6565	0.230544	0.037635	0.059276			15.6547	0.252025	15.6775	0.170549
	15.6579	0.232075	0.0369254	0.057893			15.6561	0.250368	15.6788	0.172136
	15.6592	0.23397	0.0352546	0.057072			15.6574	0.249257	15.6801	0.174412
	15.6605	0.234873	0.0349025	0.057241			15.6587	0.247514	15.6814	0.17571
	15.6619	0.235329	0.0361315	0.057571			15.66	0.245997	15.6828	0.176277
[truncated: 3,261 more rows]

## Sheet: Fig. 2
Fig. 2b				Fig. 2e				Fig. 2g							Fig. 2h
Pre	cRGT	TMP		Time	Dimerization degree	SEM		0µM	3µM	6µM	12µM	24µM	48µM		Con. (uM)	Ratio (cRGT)	SEM(cRGT)
0.347	0.893	0.384		0	0	12.1302		0.398	0.657	0.428	0.821	0.893	0.861		0	0.999999	0.011163
0.301	0.933	0.246		8	44.8908	14.4256		0.255	0.455	0.755	0.51	0.933	0.97		3	1.50581	0.286823
0.276	0.755	0.323		15	78.4333	7.72337		0.22	0.338	0.504	0.791	0.755	0.945		6	2.64969	0.395815
0.375	0.958	0.441		30	92.5433	6.80447		0.418	0.779	0.842	0.464	0.958	0.965		12	3.5895	0.543154
0.384	0.939	0.247		45	98.7195	5.33161		0.48	0.34	0.613	0.796	0.939	0.721		24	4.25783	0.324323
0.368	0.691	0.379		60	99.0208	5.6815		0.423	0.621	0.499	0.708	0.691	0.977		48	4.29507	0.204409
0.433	0.875	0.337		75	98.4936	8.0092		0.306	0.166	0.538	0.833	0.875	0.808
0.326	0.906	0.467		90	100	7.72162		0.417	0.433	0.823	0.86	0.906	0.841		Con. (nM)	Ratio (Rap)	SEM(Rap)
0.313	0.702	0.255						0.394	0.192	0.615	0.827	0.702	0.978		0	1	0.0473831
0.462	0.946	0.181						0.3	0.193	0.653	0.553	0.946	0.874		2.5	1.69497	0.1119
0.406	0.899	0.469						0.3	0.171	0.323	0.87	0.899	0.939		5	1.96705	0.138259
0.21	0.555	0.382						0.401	0.679	0.532	0.875	0.895	0.939		10	2.92478	0.397337
0.33	0.697	0.342						0.425	0.461	0.525	0.594	0.899	0.926		25	2.38207	0.262689
0.354	0.895	0.276						0.338		0.612	0.833	0.9	0.965		50	2.24648	0.176082
0.349	0.899	0.244						0.429		0.784		0.98	0.846		100	2.06899	0.198379
0.382	0.9	0.389						0.334				0.816			250	1.78664	0.13774
0.461	0.98	0.409						0.44
0.327	0.816	0.293						0.353							Con. (uM)	Ratio (ABA)	SEM(ABA)
0.387		0.222						0.303							0	1	0.0559293
0.454															1	1.41945	0.0665964
0.369															2.5	1.77934	0.142916
															5	1.87846	0.134423
															10	2.46231	0.0988642
															25	2.57107	0.29451
															50	2.62944	0.217112
															Con. (uM)	Ratio (GA3AM)	SEM(GA3AM)
															0	1	0.0480204
															0.001	1.68198	0.0711967
															0.005	1.94738	0.144116
															0.01	1.95683	0.145654
															0.1	2.06765	0.207328
															1	2.35241	0.24788
															5	2.51514	0.223061
															10	2.5957	0.208929
															25	2.66648	0.19506
															50	2.66974	0.206418

## Sheet: Fig. 3
Fig. 3c (PCC)				Fig. 3d (area)				Fig. 3f (left, cRGT)				Fig. 3f (right, TMP-Cl)
Pre	cRGT	TMP		Pre	cRGT	TMP		Position	CAAX	Rac1		Position	CAAX	Rac1
0.368	0.916	0.691		1865.93	1095.5	1852.97		0	3.159	5.01992		0	0.553752	0.227789
0.277	0.841	0.571		2184.63	2259.85	1789.76		1	3.59649	6.04898		0.1464	0.375658	0.610198
0.339	0.953	0.562		912.081	4260.81	1664.24		2	4.39716	6.69149		0.2929	0.420569	0.412905
0.514	0.906	0.439		3794.95	3354.42	1742.83		3	4.72739	8.53544		0.4393	0.930807	0.637158
0.572	0.931	0.673		1678.62	2327.78	2097.24		4	6.16246	10.313		0.5857	0.680581	0.360055
0.425	0.943	0.615		1865.58	3242.39	1671.12		5	8.43038	11.8995		0.7322	0.61376	0.475039
0.463	0.77	0.698		1569.63	2334.01	3084.42		6	11.6468	16.5799		0.8786	0.622987	0.885265
0.457	0.741	0.81		3322.86	2661.57	1798.69		7	14.2695	22.837		1.025	0.397287	0.233716
0.172	0.721	0.546		3107.74	2260.96	3170.32		8	18.9073	26.2078		1.1715	1.12036	0.596093
0.527	0.88	0.709		2279.82	2311.89	3144.28		9	24.2131	32.897		1.3179	1.50693	0.444579
0.171	0.813	0.536		2584.4	1901.56	1018.48		10	27.0863	36.6394		1.4643	0.640092	0.438723
0.272	0.617	0.736		788.57	4511.89	2754.97		11	30.3304	35.5395		1.6107	1.58663	1.11645
0.386	0.762	0.522		1129.73	3844.3	1620.99		12	33.4518	41.4011		1.7572	2.73442	2.18594
0.405	0.767	0.568		1475.35	2448.85	1273.72		13	37.2598	44.9771		1.9036	6.27633	4.66633
0.328	0.939	0.415		880.444	6087.27	1658.06		14	42.1052	51.3671		2.05	17.7654	15.6294
0.237	0.842	0.516		1639.98	3648.16	1839.53		15	48.3351	58.372		2.1965	41.1618	35.7166
0.377	0.803	0.533		653.538	2740.64	2847.5		16	55.8131	64.5292		2.3429	54.308	46.4757
0.3	0.897	0.71		438.014	2987.16			17	59.7444	65.2202		2.4893	52.6229	47.0513
0.433	0.946			1068.72	1845.93			18	62.4452	62.6069		2.6358	55.6212	51.2282
0.07	0.855			790.058	1826.11			19	64.2366	64.3814		2.7822	59.8257	52.0655
0.1	0.929			1955.63	1784.18			20	68.1211	68.082		2.9286	68.461	56.7773
0.179				871.349				21	71.5866	70.27		3.0751	79.7986	68.2552
								22	69.629	65.4486		3.2215	88.0684	71.0431
								23	66.9213	65.0098		3.3679	91.1657	84.5366
								24	71.8671	65.0665		3.5144	93.0119	92.2343
								25	73.0838	60.1906		3.6608	87.402	90.9438
								26	75.4597	67.0448		3.8072	82.7862	80.0624
								27	75.993	70.5051		3.9536	68.4885	60.9038
								28	76.1225	69.4141		4.1001	61.3727	55.5479
								29	76.9998	70.855		4.2465	74.2997	68.0617
								30	74.7433	62.1718		4.3929	95.97	93.3857
								31	76.4121	60.695		4.5394	100	100
								32	76.8274	63.4763		4.6858	99.7612	90.9962
								33	73.7779	61.3883		4.8322	91.0534	84.3611
								34	76.9729	64.3598		4.9787	80.8725	70.1288
								35	76.3408	66.2724		5.1251	70.7791	65.3345
								36	76.6059	66.212		5.2715	53.1932	56.2469
								37	73.6829	60.2637		5.418	41.2631	49.4367
								38	76.891	61.0279		5.5644	33.8016	43.7393
								39	79.0056	61.8032		5.7108	30.9465	44.7884
								40	78.2394	61.9995		5.8573	30.3161	40.8294
								41	79.0846	62.6487		6.0037	25.5371	45.9461
								42	82.4726	74.9399		6.1501	27.6657	45.2976
								43	88.6428	80.6897		6.2965	23.1756	44.0292
								44	94.7125	85.4507		6.443	21.802	42.5435
								45	100	90.1781		6.5894	24.2943	43.3465
								46	99.3311	100		6.7358	25.733	46.3629
								47	94.4765	98.9396		6.8823	23.2875	52.0473
								48	84.4004	89.6967		7.0287	21.134	47.2068
								49	74.7701	78.5778		7.1751	22.2132	46.1371
								50	68.0805	77.9316		7.3216	18.6604	46.9672
								51	65.4058	75.7854		7.468	16.575	45.5848
								52	67.5986	76.5593		7.6144	17.83	43.2263
								53	68.0514	80.6128		7.7609	17.9524	45.0488
								54	63.9577	73.7706		7.9073	18.7219	42.1073
								55	58.8732	60.4257		8.0537	17.1299	45.4281
								56	54.3343	59.6809		8.2002	19.7893	45.2086
								57	52.4495	61.0689		8.3466	20.0127	45.3164
								58	47.896	50.8156		8.493	21.6816	44.1735
								59	43.8161	49.2508		8.6395	22.3209	43.1538
								60	41.6095	44.8778		8.7859	21.0236	43.939
								61	40.0503	42.3056		8.9323	19.3908	41.6767
								62	39.2427	41.8063		9.0787	24.9449	39.9518
								63	37.3916	41.0676		9.2252	20.4745	41.4545
								64	36.4262	39.6176		9.3716	21.114	36.7486
								65	35.4677	40.1422		9.518	21.311	36.3899
								66	36.0553	37.5901		9.6645	16.7385	37.2822
								67	38.1256	35.1096		9.8109	15.2767	38.1313
								68	36.0875	34.2723		9.9573	15.1855	36.4349
								69	31.849	32.318		10.1038	14.6932	41.2434
								70	28.4823	31.0792		10.2502	14.5314	38.5152
								71	25.6382	26.0138		10.3966	14.9976	37.9012
								72	22.7581	24.8526		10.5431	14.3646	40.3265
								73	20.7331	23.1945		10.6895	10.787	39.4977
								74	19.8106	22.149		10.8359	15.1212	36.0341
								75	18.4506	20.4446		10.9824	14.6945	39.262
								76	17.8453	20.6558		11.1288	15.4773	41.91
								77	18.8919	20.7744		11.2752	14.9127	33.9736
								78	18.1817	19.9133		11.4216	15.045	33.5286
								79	18.3771	20.3633		11.5681	15.6446	38.0325
								80	19.0712	22.0789		11.7145	14.8305	39.5784
								81	20.645	20.8573		11.8609	15.9665	40.0631
								82	21.6885	22.4587		12.0074	16.0264	41.5518
								83	22.6945	24.3056		12.1538	17.5183	40.0912
								84	21.31	21.4789		12.3002	13.9694	36.414
								85	19.4627	19.2081		12.4467	14.8875	41.3272
								86	17.8852	19.0432		12.5931	14.8834	44.1189
								87	16.552	16.7418		12.7395	14.7829	40.135
								88	16.611	15.8418		12.886	17.4913	39.7916
								89	15.2472	15.2978		13.0324	15.9053	39.2995
								90	15.6088	14.8023		13.1788	15.8947	41.9008
								91	15.7069	14.9269		13.3253	16.0826	43.0868
								92	14.1109	13.3748		13.4717	16.0703	39.9344
								93	14.6564	13.4979		13.6181	19.0397	42.039
								94	15.4318	14.6061		13.7645	23.657	42.0821
								95	15.8034	14.621		13.911	26.6279	41.4605
								96	15.3897	15.4135		14.0574	30.6239	43.9567
								97	14.6135	14.6844		14.2038	29.7071	45.4417
								98	16.0999	13.1158		14.3503	24.4234	42.0583
								99	13.8129	12.7487		14.4967	19.6059	38.8096
								100	13.5577	12.6621		14.6431	15.6383	39.2042
								101	13.8404	13.983		14.7896	15.559	39.8306
								102	13.8627	14.521		14.936	15.2452	41.901
								103	14.7806	15.1702		15.0824	14.176	46.3869
								104	15.4134	14.7844		15.2289	15.698	39.8071
								105	15.1606	14.5217		15.3753	15.6687	44.4399
								106	14.6449	14.3434		15.5217	16.2208	46.8482
								107	14.3117	12.2718		15.6682	13.2073	38.0005
								108	14.4526	12.2442		15.8146	17.6879	37.4558
								109	14.009	12.9472		15.961	18.1769	37.8578
								110	13.6803	12.4121		16.1075	18.5096	34.9069
								111	13.5922	13.8277		16.2539	17.978	38.0091
								112	14.3124	14.3285		16.4003	18.5679	36.0052
								113	14.4848	14.4688		16.5467	15.7778	34.1215
								114	13.9232	14.3852		16.6932	17.2058	35.3653
								115	13.9431	13.8061		16.8396	13.6631	38.3221
								116	13.2229	13.6039		16.986	17.1917	40.3637
								117	12.7356	12.4188		17.1325	18.2069	42.8746
								118	13.275	14.5329		17.2789	19.1538	40.2796
								119	13.5363	15.7471		17.4253	20.006	35.6028
								120	13.9515	14.527		17.5718	17.4698	39.1999
								121	15.215	14.3665		17.7182	19.9275	41.9667
								122	14.8296	17.0925		17.8646	17.7425	41.5379
								123	15.1238	17.6388		18.0111	18.9411	40.7502
								124	16.0149	17.838		18.1575	19.507	41.7453
								125	17.2615	16.0329		18.3039	17.781	40.5033
								126	17.8652	16.6739		18.4504	20.2982	38.3587
								127	15.6035	16.8649		18.5968	18.5985	40.5793
								128	15.8479	14.9665		18.7432	17.7155	38.469
								129	14.0573	15.7426		18.8896	19.5661	36.8347
								130	14.1561	14.3038		19.0361	19.2974	38.4948
								131	14.4948	14.1904		19.1825	19.8179	42.8192
								132	15.2196	12.8733		19.3289	17.0963	41.9019
								133	14.8035	12.5576		19.4754	17.3066	38.3976
								134	14.0626	14.3053		19.6218	17.9794	40.9476
								135	14.3929	14.6777		19.7682	22.7446	39.5078
								136	14.5047	14.2307		19.9147	21.4061	41.0764
								137	14.5706	13.7098		20.0611	19.3464	39.9231
								138	14.7729	15.0807		20.2075	21.1395	40.0126
								139	14.7645	13.7852		20.354	20.4771	42.0076
								140	14.5522	15.4575		20.5004	21.1718	36.0527
								141	17.1067	15.3127		20.6468	20.5248	37.8839
								142	16.7045	13.7263		20.7933	19.0031	42.9128
								143	15.6042	15.0635		20.9397	20.7719	40.4261
								144	16.4838	16.5097		21.0861	19.0946	40.2367
								145	16.7773	18.0238		21.2325	20.5557	40.1185
								146	17.8515	17.1492		21.379	20.1321	41.5363
								147	18.2368	19.5655		21.5254	21.7906	47.0444
								148	18.8621	20.6133		21.6718	23.6941	43.9544
								149	19.1555	20.1155		21.8183	26.0773	39.5717
								150	19.9041	20.9483		21.9647	27.9496	46.3942
								151	22.7505	23.3422		22.1111	31.4398	47.5023
								152	26.6902	28.0711		22.2576	36.9	40.6416
								153	31.7769	32.8776		22.404	43.5322	39.9893
								154	37.4307	40.2363		22.5504	47.7461	44.3913
								155	46.8433	47.271		22.6969	46.1594	41.4582
								156	58.5177	54.7699		22.8433	43.3638	41.2525
								157	69.4796	65.4172		22.9897	44.1152	40.538
								158	73.6316	70.7185		23.1362	40.4545	42.069
								159	74.3258	71.3132		23.2826	42.8196	44.1389
								160	64.9522	70.3715		23.429	40.5083	47.6205
								161	56.8321	63.4792		23.5754	32.9993	47.5127
								162	58.6388	60.301		23.7219	32.4119	46.3447
								163	61.5764	62.4703		23.8683	31.8451	42.794
								164	62.9946	63.5203		24.0147	33.096	42.1424
								165	65.4418	58.7347		24.1612	32.0897	40.1919
								166	67.5488	62.7293		24.3076	29.2736	39.2311
								167	70.4297	67.1082		24.454	31.835	38.149
								168	70.776	62.4651		24.6005	34.2032	41.3745
								169	68.3656	54.2595		24.7469	32.8702	37.5325
								170	67.4193	55.2513		24.8933	31.5109	41.3765
								171	68.4169	56.6437		25.0398	31.9346	44.2197
								172	69.6382	53.1797		25.1862	31.0196	43.4554
								173	67.9955	51.6484		25.3326	31.4169	39.4118
								174	61.6767	44.013		25.4791	30.6706	35.5379
								175	56.9348	45.1472		25.6255	32.8048	37.2284
								176	58.848	42.372		25.7719	33.8165	40.7611
								177	57.0888	42.072		25.9184	30.6798	37.9792
								178	58.4787	41.7205		26.0648	33.7791	40.508
								179	57.4566	43.5428		26.2112	28.5777	39.5906
								180	58.8188	45.5733		26.3576	33.5498	38.9362
								181	53.6754	40.74		26.5041	33.9928	42.5502
								182	47.5804	34.544		26.6505	31.6554	41.9263
								183	44.5386	32.6858		26.7969	32.4916	44.421
								184	41.8462	32.9806		26.9434	31.9263	42.5095
								185	39.8273	30.0203		27.0898	30.3318	41.4929
								186	35.7581	29.2069		27.2362	32.1467	40.5707
								187	35.4294	30.6039		27.3827	33.4919	37.6262
								188	35.5282	28.048		27.5291	31.0492	37.4524
								189	31.4467	25.5377		27.6755	31.0886	37.3904
								190	27.0105	23.9512		27.822	29.6015	37.4065
								191	24.4713	23.3818		27.9684	31.1675	38.7798
								192	21.9199	21.102		28.1148	29.7505	41.1133
								193	20.8281	19.6006		28.2613	27.8519	39.3702
								194	19.5976	18.0335		28.4077	30.5056	42.4895
								195	18.9456	18.4417		28.5541	31.0708	41.3569
								196	17.6078	18.0111		28.7005	27.364	36.6451
								197	16.0386	18.0208		28.847	27.0894	33.9991
								198	16.1298	18.0902		28.9934	26.769	35.2546
								199	15.6793	18.5313		29.1398	28.3749	34.7396
								200	16.2838	17.3701		29.2863	29.1615	38.2348
								201	18.2016	19.7678		29.4327	27.5596	41.0459
								202	20.5017	22.9191		29.5791	25.8236	41.3554
								203	29.5466	30.6755		29.7256	31.2195	41.4949
								204	38.9791	40.1885		29.872	30.4794	38.3433
								205	52.7253	51.9133		30.0184	31.9036	40.3809
								206	58.5246	62.6942		30.1649	34.1824	43.3625
								207	46.5521	52.9529		30.3113	37.0632	41.024
								208	28.4226	31.5255		30.4577	37.1967	41.735
								209	12.6015	14.0688		30.6042	39.91	41.7504
								210	5.97781	6.91611		30.7506	38.495	38.5149
								211	3.6371	4.36398		30.897	36.3545	42.9206
								212	2.45181	2.23497		31.0434	32.7956	44.1303
								213	2.0825	1.77753		31.1899	31.0411	45.6082
								214	1.93693	2.13199		31.3363	30.5779	42.6297
								215	1.81051	2.13946		31.4827	31.6735	42.4991
								216	0.923258	1.50292		31.6292	31.8816	36.9716
								217	0.63134	0.661911		31.7756	30.5365	36.6527
												31.922	28.9928	38.1773
												32.0685	27.5069	39.8328
												32.2149	30.8109	38.7998
												32.3613	28.1975	43.9832
												32.5078	28.0118	42.1474
												32.6542	29.3216	40.8663
												32.8006	25.5825	44.4696
												32.9471	26.5702	42.4468
												33.0935	29.5228	42.8428
												33.2399	23.7785	46.2626
												33.3863	24.9017	44.9336
												33.5328	27.0404	42.7522
												33.6792	29.0931	40.0415
												33.8256	32.54	39.2355
												33.9721	27.7087	38.736
												34.1185	25.522	40.846
												34.2649	30.0179	43.7639
												34.4114	27.417	42.862
												34.5578	27.1901	42.7661
												34.7042	26.0055	40.1392
												34.8507	26.7522	44.3956
												34.9971	28.2379	46.6786
												35.1435	25.7179	50.6802
												35.29	20.859	44.9638
												35.4364	25.0253	44.9322
												35.5828	25.1459	49.4432
												35.7293	26.0662	43.8716
												35.8757	27.128	40.9052
												36.0221	24.2799	42.1118
												36.1685	23.9318	46.1439
												36.315	22.1548	40.1508
												36.4614	23.2915	46.2498
												36.6078	25.325	45.6381
												36.7543	27.0046	45.384
												36.9007	22.4173	45.4354
												37.0471	21.6804	43.1591
												37.1936	22.8664	40.3354
												37.34	22.4439	43.6665
												37.4864	21.921	43.6827
												37.6329	22.3376	45.9808
												37.7793	26.9976	45.0691
												37.9257	24.1021	48.2837
												38.0722	27.0707	46.6178
												38.2186	27.4874	47.5843
												38.365	28.3393	48.4386
												38.5114	21.7497	51.5415
												38.6579	23.8489	49.534
												38.8043	26.3525	45.3585
												38.9507	25.1846	42.4648
												39.0972	24.3113	45.5047
												39.2436	20.983	46.2877
												39.39	20.2256	47.5038
												39.5365	25.2612	43.0932
												39.6829	26.847	46.2195
												39.8293	25.7459	53.5685
												39.9758	30.002	52.4897
												40.1222	32.4221	50.172
												40.2686	27.2575	45.2931
												40.4151	25.7274	43.8109
												40.5615	23.3049	47.8891
												40.7079	24.6548	50.2198
												40.8544	23.5365	47.1307
												41.0008	24.7861	50.5156
												41.1472	23.735	52.0244
												41.2936	26.7364	51.7227
												41.4401	29.5973	51.6621
												41.5865	26.6134	49.4814
												41.7329	27.0012	48.0916
												41.8794	24.1682	48.0166
												42.0258	26.9171	51.0898
												42.1722	27.0433	47.5882
												42.3187	27.633	48.2963
												42.4651	26.221	50.711
												42.6115	25.911	46.0408
												42.758	28.0874	45.7643
												42.9044	28.8326	49.1931
												43.0508	26.534	46.3066
												43.1973	29.1353	48.788
												43.3437	30.6943	51.229
												43.4901	31.5018	48.3565
												43.6365	29.1306	48.1127
												43.783	29.7781	50.4879
												43.9294	35.3409	47.6278
												44.0758	34.5457	49.5707
												44.2223	35.6636	46.4006
												44.3687	37.7057	43.5866
												44.5151	39.3742	47.1193
												44.6616	38.4901	46.222
												44.808	38.4116	45.7791
												44.9544	38.5897	44.5901
												45.1009	36.5591	43.2375
												45.2473	35.7932	48.5475
												45.3937	36.4744	45.9998
												45.5402	32.1339	47.3112
												45.6866	29.8226	47.0514
												45.833	34.1007	51.2002
												45.9794	28.441	49.9156
												46.1259	26.7853	54.1642
												46.2723	27.5977	47.0409
												46.4187	29.7774	50.5598
												46.5652	34.8418	44.1298
												46.7116	38.3859	43.9341
												46.858	41.9438	49.5372
												47.0045	43.1053	53.5766
												47.1509	48.5924	50.5137
												47.2973	49.0269	50.3272
												47.4438	49.4362	52.0186
												47.5902	44.3611	47.5775
												47.7366	42.0708	48.7831
												47.8831	41.3589	41.111
												48.0295	37.8339	43.0495
												48.1759	38.536	47.1396
												48.3223	38.9259	43.5784
												48.4688	43.831	48.7479
												48.6152	42.9173	47.4132
												48.7616	47.3	50.1799
												48.9081	44.687	46.1731
												49.0545	41.7839	48.1387
												49.2009	42.9443	41.9534
												49.3474	46.7122	45.9477
												49.4938	45.6148	46.0159
												49.6402	53.8762	43.7075
												49.7867	56.6601	49.1111
												49.9331	63.9585	55.7803
												50.0795	70.4672	54.7006
												50.226	55.0442	42.4372
												50.3724	33.1637	21.8434
												50.5188	16.5138	12.3322
												50.6653	12.5779	5.47621
												50.8117	6.02381	4.73535
												50.9581	2.82999	3.58916
												51.1045	2.30956	2.51228
												51.251	1.46166	1.19793
												51.3974	0.676107	0.86034
												51.5438	0.493387	0.277924
												51.6903	0.572026	0.421904
												51.8367	0.686147	0.531852
												51.9831	0.84462	0.422296

## Sheet: Fig. 4d-e
Fig. 4d (PEX3/KIF5B)					Fig. 4e:	Pre			cRGT			TMP			Wash
Pre	cRGT	TMP	Wash			Length	KIF	PEX3	Length	KIF	PEX3	Length	KIF	PEX3	Length	KIF	PEX3
0.032	0.761	0.6	0.933			0	26.655	111.662	0	4.97	8.083	0	14.704	11.218	0	8.787	8.363
0.071	0.827	0.49	0.666			0.1277	23.242	117.499	0.188	5.36	8.623	0.1014	17.339	12.603	0.155	10.09	7.877
0.004	0.894	0.629	0.745			0.2555	24.638	138.618	0.377	5.649	8.703	0.2028	14.897	10.26	0.3101	4.417	8.037
0.108	0.958	0.421	0.941			0.3832	30.783	161.054	0.565	5.573	7.864	0.3041	16.428	11.185	0.4651	7.067	9.792
-0.051	0.922	0.419	0.806			0.5109	31.929	169.195	0.753	6.169	8.899	0.4055	10.844	10.363	0.6202	6.588	7.45
0.173	0.605	0.582	0.834			0.6387	42.418	175.354	0.941	5.382	8.92	0.5069	10.799	8.653	0.7752	4.923	7.781
-0.012	0.79	0.452	0.849			0.7664	37.97	154.506	1.13	5.286	7.887	0.6083	8.215	9.877	0.9303	6.695	7.235
0.13	0.82	0.679	0.38			0.8941	43.021	136.59	1.318	5.869	7.869	0.7096	12.512	10.053	1.0853	6.917	7.923
0.063	0.857	0.618	0.803			1.0219	67.33	92.472	1.506	5.952	6.919	0.811	23.459	10.369	1.2404	3.419	9.377
0.097	0.788	0.573	0.893			1.1496	81.669	87.317	1.694	4.825	7.51	0.9124	14.228	12.671	1.3954	4.582	7.271
0.114	0.678	0.299	0.91			1.2773	133.271	86.23	1.883	4.804	8.089	1.0138	10.894	9.031	1.5504	5.772	6.105
0.064	0.714	0.293	0.878			1.4051	147.078	76.67	2.071	4.978	8.906	1.1151	15.002	8.023	1.7055	8.803	7.756
0.01	0.713	0.177	0.88			1.5328	161.529	83.93	2.259	5.128	8.607	1.2165	15.519	9.173	1.8605	6.322	8.165
0.227	0.721	0.429	0.945			1.6605	239.944	69.041	2.447	4.966	9.062	1.3179	17.816	11.216	2.0156	6.684	9.208
0.206	0.856	0.538	0.918			1.7883	265.552	76.868	2.636	5.125	9.717	1.4193	15.591	10.456	2.1706	6.915	7.422
0.052	0.924	0.439	0.903			1.916	341.069	75.799	2.824	4.905	8.781	1.5206	15.079	9.952	2.3257	6.818	10.023
0.039	0.887	0.604	0.917			2.0437	449.773	65.565	3.012	4.882	7.189	1.622	9.534	11.042	2.4807	5.989	13.884
-0.016	0.897	0.573	0.917			2.1715	584.139	57.659	3.201	5.194	8.235	1.7234	11.195	8.023	2.6358	6.812	11.645
0.063	0.841	0.551	0.963			2.2992	816.664	54.143	3.389	6.546	8.995	1.8248	13.051	11.161	2.7908	5.464	10.236
0.232	0.792	0.495	0.917			2.4269	939.515	49.894	3.577	5.571	9.767	1.9261	13.429	10.709	2.9459	6.189	11.509
0.009	0.961		0.422			2.5547	979.052	64.584	3.765	4.564	9.715	2.0275	11.898	10.064	3.1009	6.524	10.462
	0.82					2.6824	994.566	56.53	3.954	5.835	13.534	2.1289	17.234	9.818	3.2559	6.551	8.081
						2.8101	1082.23	61.359	4.142	4.543	12.469	2.2303	37.278	10.022	3.411	5.94	7.173
						2.9379	1239.2	71.113	4.33	5.056	13.463	2.3316	42.726	12.197	3.566	6.472	6.528
						3.0656	1287.18	78.015	4.518	5.556	12.18	2.433	56.396	10.591	3.7211	7.831	7.243
						3.1933	1304.39	96.31	4.707	7.499	10.068	2.5344	85.901	11.413	3.8761	4.882	8.251
						3.3211	1354.6	122.926	4.895	6.594	9.981	2.6358	90.423	9.175	4.0312	7.793	9.386
						3.4488	1384.19	153.411	5.083	5.972	8.553	2.7371	134.608	11.646	4.1862	4.6	10.583
						3.5765	1324.1	229.137	5.272	5.145	8.449	2.8385	159.67	14.737	4.3413	8.329	9.041
						3.7043	1272.39	264.311	5.46	5.021	7.28	2.9399	206.543	15.195	4.4963	7.675	7.854
						3.832	1175.94	240.984	5.648	6.298	8.544	3.0413	234.352	14.062	4.6513	4.715	8.095
						3.9597	1127.35	274.956	5.836	5.381	7.689	3.1426	260.348	16.678	4.8064	4.092	9.866
						4.0875	1208.41	296.306	6.025	5.403	7.949	3.244	265.243	21.214	4.9614	4.679	7.257
						4.2152	1227.42	294.027	6.213	5.298	7.328	3.3454	313.645	21.442	5.1165	6.85	8.305
						4.3429	1123.19	246.003	6.401	6.581	8.274	3.4468	307.151	20.784	5.2715	9.362	9.957
						4.4707	1041.54	199.504	6.589	5.325	10.74	3.5481	265.943	16.742	5.4266	6.594	9.615
						4.5984	1080.89	168.756	6.778	5.536	9.175	3.6495	271.787	17.768	5.5816	4.616	9.009
						4.7261	1058.05	204.039	6.966	5.293	8.176	3.7509	306.44	23.931	5.7367	4.924	8.635
						4.8539	997.193	242.888	7.154	7.232	9.863	3.8523	400.502	26.341	5.8917	4.996	10.597
						4.9816	948.731	282.692	7.342	6.79	10.654	3.9536	556.805	48.657	6.0468	4.667	9.476
						5.1093	902.571	281.248	7.531	6.233	12.346	4.055	688.456	86.018	6.2018	8.51	8.483
						5.2371	911.388	326.307	7.719	6.737	10.245	4.1564	771.909	124.022	6.3568	8.906	8.258
						5.3648	850.114	299.831	7.907	7.058	11.997	4.2578	885.772	176.868	6.5119	5.844	8.427
						5.4925	914.786	274.649	8.096	12.4	10.916	4.3591	947.26	244.468	6.6669	8.477	11.379
						5.6203	867.585	229.618	8.284	38.26	11.846	4.4605	1044.84	322.61	6.822	5.367	10.501
						5.748	815.767	206.174	8.472	85.528	25.75	4.5619	1123.46	428.469	6.977	7.87	9.692
						5.8757	797.915	211.277	8.66	126.195	102.996	4.6633	1367	544.66	7.1321	5.535	10.953
						6.0035	776.876	199.823	8.849	180.851	190.987	4.7647	1538.09	650.116	7.2871	5.435	10.313
						6.1312	753.536	187.152	9.037	490.802	437.834	4.866	1471.34	739.628	7.4422	4.237	10.805
						6.2589	745.593	213.387	9.225	1013.02	953.579	4.9674	1485.12	823.08	7.5972	7.345	11.498
						6.3867	669.662	188.044	9.413	1433.9	1324.96	5.0688	1440.58	860.22	7.7522	8.244	11.934
						6.5144	602.886	184.057	9.602	1647.3	1429.23	5.1702	1453.64	940.384	7.9073	8.899	15.442
						6.6421	563.958	141.451	9.79	1831.03	1711.14	5.2715	1366.94	851.733	8.0623	7.497	13.974
						6.7699	576.546	144.175	9.978	2011.21	1897.78	5.3729	1266.21	894.427	8.2174	5.768	13.842
						6.8976	547.55	136.998	10.167	1967.21	1929.65	5.4743	1349.49	997.677	8.3724	5.177	15.133
						7.0253	610.93	131.719	10.355	1879.1	1861.09	5.5757	1440.72	1165.29	8.5275	3.663	18.515
						7.1531	532.29	144.116	10.543	1641	1689.75	5.677	1522.01	1767.31	8.6825	3.942	19.999
						7.2808	579.805	154.17	10.731	1439.82	1404.85	5.7784	1646.87	2209.46	8.8376	6.224	19.052
						7.4085	563.983	144.657	10.92	1331.26	1189.55	5.8798	1989.51	2529.63	8.9926	7.919	20.613
						7.5363	577.515	183.111	11.108	1070.86	916.857	5.9812	2227.21	2681.66	9.1477	9.384	19.562
						7.664	489.416	226.265	11.296	505.623	412.11	6.0825	2287.66	2834.71	9.3027	13.682	21.314
						7.7917	453.403	268.611	11.484	219.027	176.813	6.1839	2295.48	2915.43	9.4577	9.973	23.618
						7.9195	404.879	266.635	11.673	160.517	123.968	6.2853	2142.11	2790.79	9.6128	5.768	21.667
						8.0472	426.597	201.431	11.861	144.965	103.189	6.3867	2029.06	2538.65	9.7678	6.729	23.413
						8.1749	409.964	137.466	12.049	152.605	82.913	6.488	2063.72	2362.87	9.9229	7.905	26.809
						8.3027	409.878	111.945	12.237	146.93	50.909	6.5894	2215.49	2441.47	10.0779	10.494	26.747
						8.4304	438.546	115.225	12.426	205.173	51.852	6.6908	2329.35	2528.22	10.233	28.564	33.316
						8.5581	446.728	96.57	12.614	209.573	52.365	6.7922	2484.33	2580.63	10.388	70.255	63.476
						8.6859	399.103	95.003	12.802	180.984	66.694	6.8935	2627.91	2570.85	10.5431	165.162	108.088
						8.8136	341.395	110.909	12.991	140.574	51.183	6.9949	2770.77	2538.33	10.6981	555.439	287.276
						8.9413	352.659	101.814	13.179	152.571	65.486	7.0963	2922.53	2733.01	10.8531	1215.5	749.513
						9.0691	374.639	108.181	13.367	161.28	86.831	7.1977	3066.74	2907.34	11.0082	1591.78	1138.74
						9.1968	354.62	104.368	13.555	187.639	82.396	7.299	3235.71	2946.42	11.1632	1909.47	1453.34
						9.3245	323.138	105.58	13.744	196.623	63.351	7.4004	3214.32	2971.04	11.3183	1998.39	1728.62
						9.4523	323.877	102.906	13.932	173.757	46.54	7.5018	3173.14	3079.06	11.4733	1732.76	1716.99
						9.58	312.615	108.161	14.12	165.69	44.494	7.6032	3236.37	3109.55	11.6284	1474.4	1490.47
						9.7077	327.501	114.927	14.308	158.011	48.896	7.7045	3262.48	3007.98	11.7834	1323.63	1253.56
						9.8355	302.243	135.564	14.497	152.696	48.299	7.8059	3321.31	2714.69	11.9385	1267.17	1147.69
						9.9632	311.276	111.25	14.685	152.486	42.457	7.9073	3374.85	2513.09	12.0935	1160.68	1046.64
						10.0909	298.026	111.034	14.873	174.855	47.942	8.0087	3360.31	2466.36	12.2486	797.935	848.411
						10.2187	256.461	124.744	15.062	185.788	49.305	8.11	3388.51	2625.61	12.4036	674.969	579.209
						10.3464	271.759	145.426	15.25	183.281	59.245	8.2114	3315.05	2644.34	12.5586	852.723	680.15
						10.4741	278.911	146.475	15.438	178.905	62.276	8.3128	3388.5	2483.48	12.7137	677.097	761.093
						10.6019	257.296	161.121	15.626	162.422	76.306	8.4142	3327.12	2321.59	12.8687	430.906	574.975
						10.7296	261.764	166.709	15.815	162.041	70.651	8.5155	3208.36	2348.92	13.0238	350.962	452.277
						10.8573	248.652	162.026	16.003	144.377	53.66	8.6169	3130.39	2380.14	13.1788	355.826	421.797
						10.9851	257.487	214.283	16.191	146.822	54.048	8.7183	3196.33	2498.83	13.3339	416.739	375.818
						11.1128	237.871	246.112	16.379	140.133	58.814	8.8197	3267.13	2554.56	13.4889	451.356	415.244
						11.2405	218.547	290.345	16.568	154.124	87.475	8.921	3288.55	2458.19	13.644	404.87	449.934
						11.3683	222.243	294.516	16.756	179.788	106.479	9.0224	3462.39	2084.86	13.799	246.828	428.507
						11.496	210.01	251.789	16.944	195.032	79.936	9.1238	3505.09	1740.98	13.954	167.578	290.413
						11.6237	186.124	305.492	17.132	179.421	64.952	9.2252	3493.46	1621.76	14.1091	152.977	163.968
						11.7515	244.597	381.866	17.321	174.856	56.296	9.3266	3389.89	1479.6	14.2641	153.61	117.672
						11.8792	223.397	362.746	17.509	136.293	82.536	9.4279	3395.02	1359.15	14.4192	85.625	67.55
						12.0069	238.023	358.956	17.697	120.807	98.063	9.5293	3493.04	1351.65	14.5742	58.69	51.698
						12.1347	251.764	373.222	17.886	128.417	144.769	9.6307	3576.45	1416.96	14.7293	48.458	71.422
						12.2624	221.547	396.963	18.074	155.729	158.686	9.7321	3434.22	1395.74	14.8843	39.71	75.117
						12.3901	264.106	406.729	18.262	148.107	131.13	9.8334	3446.02	1315.72	15.0394	55.545	61.799
						12.5179	232.764	369.546	18.45	147.656	85.721	9.9348	3337.76	1299.3	15.1944	44.204	58.723
						12.6456	226.572	282.836	18.639	131.108	54.531	10.0362	3294.68	1241.87	15.3495	41.946	52.031
						12.7733	231.887	245.896	18.827	109.628	39.607	10.1376	3296.32	1312.85	15.5045	41.402	55.722
						12.9011	248.322	212.256	19.015	124.408	48.689	10.2389	3435.04	1348.71	15.6595	23.43	50.123
						13.0288	238.504	203.413	19.203	151.09	65.729	10.3403	3452.49	1475.41	15.8146	29.053	50.457
						13.1565	235.419	223.419	19.392	136.966	85.67	10.4417	3451.73	1695.72	15.9696	33.689	52.96
						13.2843	227.503	223.291	19.58	119.766	86.359	10.5431	3389.76	1747.52	16.1247	32.088	51.575
						13.412	241.425	254.506	19.768	127.28	71.787	10.6444	3250.05	1825.79	16.2797	32.259	60.401
						13.5397	247.232	247.853	19.957	132.73	73.464	10.7458	3246.79	1878.04	16.4348	42.485	61.097
						13.6675	313.905	270.266	20.145	107.94	60.697	10.8472	3213.82	1769.31	16.5898	35.46	67.925
						13.7952	312.389	290.193	20.333	105.82	47.169	10.9486	3140.21	1646.14	16.7449	38.032	78.893
						13.9229	256.262	295.993	20.521	94.073	36.996	11.0499	2900.01	1360.83	16.8999	38.237	90.964
						14.0507	297.083	337.928	20.71	87.08	43.182	11.1513	2728.54	1154.46	17.0549	38.356	77.092
						14.1784	266.222	380.584	20.898	106.771	52.549	11.2527	2447.58	1139.02	17.21	37.885	77.686
						14.3061	267.027	446.107	21.086	106.7	56.236	11.3541	2385.73	1210.12	17.365	37.455	79.96
						14.4339	313.581	497.261	21.274	114.938	58.516	11.4554	2352.33	1207.95	17.5201	58.03	87.577
						14.5616	301.335	714.964	21.463	102.541	39.556	11.5568	2277.19	1095.71	17.6751	65.863	67.052
						14.6893	304.444	1057.34	21.651	104.219	41.123	11.6582	2329.76	953.318	17.8302	44.968	61.41
						14.8171	282.669	1507.37	21.839	86.47	40.268	11.7596	2325.87	782.86	17.9852	38.406	68.189
						14.9448	268.423	1746.44	22.027	87.37	41.325	11.8609	2235.69	748.241	18.1403	40.002	72.174
						15.0725	282.014	1384.7	22.216	90.115	53.983	11.9623	2452.62	789.103	18.2953	46.356	71.688
						15.2003	267.693	905.609	22.404	89.473	49.298	12.0637	2320.97	795.621	18.4504	38.634	78.962
						15.328	255.351	783.859	22.592	71.42	40.791	12.1651	2350.86	788.158	18.6054	46.022	81.104
						15.4557	236.771	782.699	22.781	48.962	48.646	12.2664	2326.46	809.23	18.7604	46.844	95.189
						15.5835	247.69	812.9	22.969	49.416	54.77	12.3678	2426.31	857.533	18.9155	41.321	112.061
						15.7112	276.403	963.071	23.157	49.078	50.146	12.4692	2392.47	805.965	19.0705	41.121	115.838
						15.8389	304.36	997.528	23.345	47.79	44.59	12.5706	2427.96	763.881	19.2256	34.712	96.557
						15.9667	277.432	901.671	23.534	67.42	44.068	12.6719	2531.31	742.427	19.3806	41.62	84.601
						16.0944	281.471	767.667	23.722	77.369	49.232	12.7733	2471.95	806.519	19.5357	37.111	78.019
						16.2221	367.867	657.472	23.91	152.783	95.696	12.8747	2334.23	757.755	19.6907	28.565	67.883
						16.3498	389.143	545.474	24.098	141.732	91.274	12.9761	2201.03	646.513	19.8458	42.415	66.379
						16.4776	376.262	488.527	24.287	113.928	97.415	13.0774	2185.71	550.01	20.0008	38.888	78.368
						16.6053	325.584	477.793	24.475	113.146	125.405	13.1788	2194.74	576.054	20.1558	41.862	85.942
						16.733	318.266	640.036	24.663	101.285	102.6	13.2802	2236.09	618.374	20.3109	48.168	78.923
						16.8608	352.381	1110.55	24.851	83.232	74.544	13.3816	2245.04	695.084	20.4659	51.544	71.117
						16.9885	370.517	1386.24	25.04	66.61	52.517	13.4829	2329.13	723.413	20.621	58.262	76.248
						17.1162	364.091	1297.49	25.228	54.239	46.801	13.5843	2398.72	711.915	20.776	57.626	84.456
						17.244	348.782	1360.91	25.416	48.335	47.176	13.6857	2435.02	641.608	20.9311	42.338	85.993
						17.3717	332.95	1416.96	25.605	49.46	53.227	13.7871	2456.43	619.002	21.0861	41.813	86.594
						17.4994	303.007	1538.79	25.793	39.171	61.103	13.8885	2534.59	655.884	21.2412	47.304	94.687
						17.6272	291.196	1680.81	25.981	37.956	66.306	13.9898	2644.47	675.639	21.3962	52.267	84.927
						17.7549	265.26	1596.23	26.169	54.023	71.735	14.0912	2588.2	641.314	21.5513	60.39	69.031
						17.8826	257.194	1335.99	26.358	50.868	70.788	14.1926	2635.11	569.841	21.7063	54.009	86.834
						18.0104	228.941	1220.43	26.546	41.788	61.011	14.294	2608.4	522.095	21.8613	43.482	119.978
						18.1381	244.807	1119.29	26.734	36.837	49.732	14.3953	2552.98	425.95	22.0164	63.599	121.921
						18.2658	220.706	1132.29	26.922	40.744	50.744	14.4967	2708.15	342.849	22.1714	69.622	89.125
						18.3936	215.242	1032.45	27.111	47.303	62.035	14.5981	2499.49	332.946	22.3265	56.228	78.287
						18.5213	231.243	853.986	27.299	56.693	80.646	14.6995	2491.38	354.277	22.4815	46.909	76.5
						18.649	223.394	739.006	27.487	73.357	99.84	14.8008	2226.62	393.537	22.6366	39.386	79.165
						18.7768	206.287	679.918	27.676	105.222	127.035	14.9022	2019.51	437.338	22.7916	39.72	75.846
						18.9045	212.375	781.557	27.864	126.385	110.622	15.0036	2017.42	441.447	22.9467	40.612	79.141
						19.0322	190.36	1204.06	28.052	113.046	88.197	15.105	1959.06	363.096	23.1017	37.773	74.7
						19.16	188.943	1676.22	28.24	103.269	93.467	15.2063	2023.02	284.138	23.2567	46.976	65.924
						19.2877	217.625	1889.69	28.429	117.41	98.484	15.3077	1979.9	289.576	23.4118	40.367	65.395
						19.4154	216.074	1470.8	28.617	111.154	108.954	15.4091	1896.83	278.614	23.5668	43.907	68.474
						19.5432	205.052	951.608	28.805	173.66	130.969	15.5105	1811.12	213.008	23.7219	40.77	76.279
						19.6709	201.143	728.118	28.993	194.487	157.206	15.6118	1743.22	167.635	23.8769	48.039	96.539
						19.7986	195.577	759.929	29.182	126.808	131.772	15.7132	1677.31	162.11	24.032	39.423	94.776
						19.9264	189.272	780.784	29.37	96.548	99.309	15.8146	1652.8	144.705	24.187	48.515	77.063
						20.0541	210.757	772.691	29.558	95.068	93.422	15.916	1621.88	138.626	24.3421	68.877	87.117
						20.1818	240.923	917.801	29.746	82.15	103.05	16.0173	1633.83	117.635	24.4971	60.89	76.775
						20.3096	217.458	1218.48	29.935	74.766	83.122	16.1187	1684.09	102.247	24.6522	44.143	70.045
						20.4373	210.99	1437.9	30.123	60.138	57.599	16.2201	1777.32	108.683	24.8072	43.37	67.278
						20.565	203.604	1480.87	30.311	59.875	47.179	16.3215	1664.39	125.761	24.9622	37.874	69.854
						20.6928	199.629	1445.14	30.5	60.149	46.544	16.4228	1655.8	122.791	25.1173	43.894	71.19
						20.8205	193.357	1432.44	30.688	56.869	46.747	16.5242	1653.32	130.274	25.2723	47.013	79.183
						20.9482	193.378	1269.68	30.876	56.217	50.809	16.6256	1628.87	120.453	25.4274	58.635	73.248
						21.076	196.36	1062.98	31.064	70.773	59.302	16.727	1604.97	118.775	25.5824	64.859	66.578
						21.2037	186.296	972.492	31.253	51.801	55.405	16.8283	1587.16	100.087	25.7375	46.053	65.951
						21.3314	232	949.306	31.441	48.356	44.533	16.9297	1574.91	80.661	25.8925	44.408	69.873
						21.4592	217.804	931.868	31.629	35.726	33.094	17.0311	1689.12	91.19	26.0476	48.562	73.668
						21.5869	211.68	973.99	31.817	35.33	27.809	17.1325	1789.52	94.831	26.2026	40.253	67.659
						21.7146	218.767	982.067	32.006	35.515	25.011	17.2338	1784.75	105.852	26.3576	34.678	66.75
						21.8424	203.629	959.646	32.194	35.016	32.555	17.3352	1723.93	110.198	26.5127	34.968	66.45
						21.9701	183.113	1043.59	32.382	30.794	36.24	17.4366	1589.8	95.584	26.6677	27.009	66.81
						22.0978	209.596	1163.8	32.571	31.593	43.268	17.538	1571.6	106.357	26.8228	23.812	73.605
						22.2256	208.464	1203.83	32.759	28.421	48.25	17.6393	1585.73	105.645	26.9778	28.164	82.654
						22.3533	180.184	1180.33	32.947	31.276	52.268	17.7407	1568.15	94.304	27.1329	28.708	76.23
						22.481	168.368	1111.88	33.135	42.799	50.471	17.8421	1608.72	103.3	27.2879	32.803	83.621
						22.6088	182.737	1052.29	33.324	36.005	41.333	17.9435	1704.97	113.645	27.443	41.169	79.506
						22.7365	168.293	1081.81	33.512	50.888	39.247	18.0448	1885.54	121.87	27.598	41.807	83.142
						22.8642	170.871	1105.7	33.7	71.866	43.214	18.1462	1989.8	152.123	27.753	23.512	81.352
						22.992	168.466	1098.88	33.888	79.556	37.803	18.2476	1810.84	155.259	27.9081	27.866	80.916
						23.1197	170.284	864.278	34.077	80.958	34.989	18.349	1692.97	169.853	28.0631	44.226	80.558
						23.2474	181.953	754.015	34.265	68.075	43.306	18.4504	1612.41	168.121	28.2182	34.97	83.736
						23.3752	187.161	716.459	34.453	53.027	39.051	18.5517	1499.75	143.159	28.3732	29.067	88.211
						23.5029	188.217	745.065	34.641	36.254	34.24	18.6531	1335.31	156.328	28.5283	29.963	85.495
						23.6306	163.239	818.176	34.83	48.177	36.484	18.7545	1474.15	154.246	28.6833	34.975	90.576
						23.7584	149.561	780.419	35.018	46.004	35.709	18.8559	1494.68	154.071	28.8384	23.706	93.099
						23.8861	156.882	820.114	35.206	49.615	38.597	18.9572	1639.05	170.815	28.9934	23.324	84.252
						24.0138	148.896	953.818	35.395	64.728	35.076	19.0586	1851.82	188.512	29.1485	25.684	92.743
						24.1416	138.234	1296.76	35.583	46.001	32.161	19.16	1915.18	171.637	29.3035	29.848	83.646
						24.2693	143.601	1475.33	35.771	31.634	38.13	19.2614	1895.02	137.986	29.4585	37.942	84.777
						24.397	139.856	1345.29	35.959	36.262	34.205	19.3627	1823.71	121.726	29.6136	38.65	84.147
						24.5248	160.618	1010.56	36.148	39.444	39.591	19.4641	1715.24	112.759	29.7686	37.838	89.946
						24.6525	140.812	853.199	36.336	38.725	33.83	19.5655	1684.64	119.338	29.9237	37.425	85.743
						24.7802	135.962	903.228	36.524	32.356	40.803	19.6669	1466.46	113.965	30.0787	42.014	90.012
						24.908	130.579	1026.04	36.712	29.381	36.679	19.7682	1331.18	114.626	30.2338	29.051	81
						25.0357	134.712	1071.62	36.901	32.801	33.832	19.8696	1266.4	108.182	30.3888	26.328	94.638
						25.1634	132.388	936.46	37.089	33.586	35.137	19.971	1238.81	110.058	30.5439	28.977	110.743
						25.2912	129.397	774.845	37.277	32.425	31.047	20.0724	1093.38	99.275	30.6989	30.768	126.095
						25.4189	144.711	632.28	37.466	39.356	52.217	20.1737	1093.47	104.908	30.8539	26.497	147.228
						25.5466	161.531	487.162	37.654	50.779	43.597	20.2751	1055.33	95.167	31.009	33.333	148.461
						25.6744	171.288	440.637	37.842	38.033	31.407	20.3765	1055.47	101.457	31.164	27.46	122.868
						25.8021	206.254	458.66	38.03	31.393	30.62	20.4779	1033.85	107.992	31.3191	32.366	104.066
						25.9298	222.276	501.986	38.219	29.562	36.616	20.5792	940.95	113.579	31.4741	41.183	98.776
						26.0576	210.172	545.476	38.407	30.519	33.605	20.6806	840.65	113.39	31.6292	47.507	105.211
						26.1853	176.307	695.004	38.595	29.058	33.759	20.782	807.992	105.894	31.7842	45.751	116.876
						26.313	197.999	676.639	38.783	32.336	35.928	20.8834	825.955	97.549	31.9393	44.96	109.264
						26.4408	189.054	761.754	38.972	29.414	39.735	20.9847	775.182	98.242	32.0943	48.457	108.066
						26.5685	165.61	738.879	39.16	23.363	35.344	21.0861	805.808	87.127	32.2494	33.287	118.937
						26.6962	137.711	810.061	39.348	21.385	39.149	21.1875	775.673	89.863	32.4044	44.027	108.571
						26.824	125.672	1088.11	39.536	26.852	28.461	21.2889	728.92	90.132	32.5594	37.949	103.373
						26.9517	137.888	1237.25	39.725	28.464	22.636	21.3902	768.139	100.829	32.7145	35.518	111.946
						27.0794	140.316	1173.31	39.913	28.681	22.565	21.4916	790.558	96.233	32.8695	31.961	103.041
						27.2072	192.19	917.723	40.101	18.346	22.158	21.593	762.61	85.714	33.0246	31.057	100.483
						27.3349	230.025	897.85	40.29	18.486	23.161	21.6944	734.439	86.992	33.1796	41.125	98.789
						27.4626	231.697	1112.11	40.478	25.261	27.34	21.7957	745.005	83.582	33.3347	41.176	89.347
						27.5904	209.052	1241.86	40.666	22.664	29.456	21.8971	740.803	93.282	33.4897	46.654	91.835
						27.7181	181.71	1279.8	40.854	20.199	27.434	21.9985	707.839	84.22	33.6448	42.919	87.088
						27.8458	182.023	1177.99	41.043	21.043	32.017	22.0999	686.85	86.908	33.7998	49.203	97.119
						27.9736	193.778	966.746	41.231	22.809	31.245	22.2012	657.044	84.456	33.9548	39.541	92.357
						28.1013	156.916	765.551	41.419	18.671	33.669	22.3026	691.592	74.502	34.1099	47.565	91.725
						28.229	133.946	731.395	41.607	23.833	26.768	22.404	657.56	78.286	34.2649	50.461	91.052
						28.3568	155.341	745.711	41.796	18.93	27.209	22.5054	675.057	77.292	34.42	41.397	93.885
						28.4845	205.26	799.511	41.984	21.771	27.131	22.6067	680.149	73.186	34.575	36.455	89.846
						28.6122	172.138	757.501	42.172	23.735	23.465	22.7081	666.445	79.37	34.7301	29.093	90.183
						28.74	196.573	612.02	42.361	21.98	28.754	22.8095	600.892	98.901	34.8851	44.121	96.734
						28.8677	206.102	491.719	42.549	20.498	28.967	22.9109	579.356	90.558	35.0402	33.741	87.016
						28.9954	176.814	443.167	42.737	20.103	26.546	23.0123	547.206	89.346	35.1952	27.114	88.009
						29.1232	112.025	438.964	42.925	23.801	36.834	23.1136	558.974	96.694	35.3503	27.59	100.17
						29.2509	89.459	447.468	43.114	23.238	41.907	23.215	545.297	79.197	35.5053	40.243	99.864
						29.3786	93.281	597.262	43.302	23.818	32.862	23.3164	484.646	83.229	35.6603	48.6	100.55
						29.5064	83.398	777.914	43.49	25.171	27.684	23.4178	473.16	91.171	35.8154	50.087	96.284
						29.6341	73.711	777.547	43.678	34.826	28.781	23.5191	455.475	89.022	35.9704	44.001	95.561
						29.7618	58.077	620.247	43.867	31.71	35.671	23.6205	397.125	96.052	36.1255	29.534	94.463
						29.8896	64.944	712.92	44.055	29.693	33.249	23.7219	390.758	97.09	36.2805	23.211	94.569
						30.0173	72.157	982.679	44.243	24.343	27.155	23.8233	355.384	110.637	36.4356	27.68	102.314
						30.145	56.941	896.744	44.431	23.072	25.017	23.9246	403.115	136.178	36.5906	31.646	104.03
						30.2728	50.366	634.146	44.62	29.185	27.512	24.026	367.921	167.174	36.7457	31.132	105.273
						30.4005	47.322	539.316	44.808	27.523	32.727	24.1274	409.221	214.003	36.9007	40.481	106.557
						30.5282	31.302	524.381	44.996	22.186	31.489	24.2288	454.15	241.66	37.0557	31.963	97.625
						30.656	31.713	497.261	45.185	24.093	29.286	24.3301	480.511	214.825	37.2108	25.136	91.456
						30.7837	29.18	431.597	45.373	22.22	29.59	24.4315	450.641	144.053	37.3658	31.803	89.124
						30.9114	24.973	404.025	45.561	18.441	26.503	24.5329	400.399	101.067	37.5209	42.122	81.591
						31.0392	30.504	412.298	45.749	17.915	25.503	24.6343	349.426	104.921	37.6759	38.2	90.039
						31.1669	46.414	384.452	45.938	21.481	24.516	24.7356	328.247	96.418	37.831	31.217	82.919
						31.2946	35.826	392.432	46.126	20.534	35.674	24.837	380.808	96.888	37.986	29.713	87.853
						31.4224	33.523	433.964	46.314	23.133	41.149	24.9384	435.669	105.141	38.1411	33.716	87.504
						31.5501	35.674	427.31	46.502	28.816	28.576	25.0398	434.591	116.027	38.2961	33.14	87.242
						31.6778	28.978	403.628	46.691	28.29	31.406	25.1411	440.843	113.49	38.4512	31.51	85.639
						31.8056	38.902	402.101	46.879	35.79	32.093	25.2425	447.405	124.534	38.6062	20.914	79.991
						31.9333	39.884	414.099	47.067	33.007	28.854	25.3439	398.339	125.52	38.7612	31.832	86.118
						32.061	39.383	484.949	47.255	29.673	31.737	25.4453	367.006	127.874	38.9163	37.54	90.216
						32.1888	43.934	910.729	47.444	34.264	30.418	25.5466	358.701	125.483	39.0713	36.029	86.804
						32.3165	60.311	1261.74	47.632	34.278	32.243	25.648	361.666	121.551	39.2264	39.11	77.844
						32.4442	43.694	1275.47	47.82	32.302	33.666	25.7494	327.268	115.837	39.3814	39.945	83.207
						32.572	52.805	1114.67	48.009	23.655	41.847	25.8508	314.41	133.754	39.5365	37.468	70.846
						32.6997	50.166	1143.52	48.197	23.156	44.3	25.9521	310.656	153.019	39.6915	36.828	72.789
						32.8274	42.696	1081.77	48.385	35.119	40.661	26.0535	298.646	173.577	39.8466	35.563	68.602
						32.9552	45.529	1042.88	48.573	32.798	44.735	26.1549	281.228	239.372	40.0016	39.985	72.757
						33.0829	34.677	1017.29	48.762	39.345	40.913	26.2563	253.591	267.173	40.1566	33.122	75.221
						33.2106	32.686	817.849	48.95	41.972	49.483	26.3576	279.419	299.089	40.3117	26.309	71.718
						33.3384	38.58	802.632	49.138	41.764	46.465	26.459	314.305	267.078	40.4667	29.413	69.323
						33.4661	43.832	1360.22	49.326	36.139	45.071	26.5604	341.782	221.374	40.6218	31.24	69.613
						33.5938	57.423	2068.5	49.515	39.367	43.689	26.6618	341.868	226.836	40.7768	26.027	73.035
						33.7216	46.423	2202.21	49.703	40.74	56.8	26.7631	319.181	211.495	40.9319	15.289	73.453
						33.8493	46.175	1525.69	49.891	40.346	53.848	26.8645	292.757	215.875	41.0869	18.127	68.539
						33.977	56.214	790.132	50.08	34.823	57.286	26.9659	309.741	195.203	41.242	24.47	63.314
						34.1048	57.855	532.8	50.268	39.192	58.235	27.0673	302.261	197.42	41.397	23.715	72.407
						34.2325	60.543	514.501	50.456	40.232	49.439	27.1686	338.275	204.212	41.5521	21.942	67.736
						34.3602	74.315	484.06	50.644	40.279	50.724	27.27	389.791	204.248	41.7071	26.38	68.021
						34.488	74.242	455.956	50.833	40.355	54.595	27.3714	346.023	191.493	41.8621	19.477	66.444
						34.6157	60.263	464.284	51.021	37.962	55.947	27.4728	377.885	180.349	42.0172	22.383	76.697
						34.7434	59.671	507.563	51.209	43.362	61.756	27.5742	387.679	158.923	42.1722	21.428	97.878
						34.8712	48.135	670.483	51.397	50.132	62.221	27.6755	401.963	162.082	42.3273	17.988	109.149
						34.9989	49.572	578.888	51.586	53.216	62.889	27.7769	387.736	161.049	42.4823	29.856	99.916
						35.1266	59.732	472.897	51.774	62.195	62.165	27.8783	374.377	131.435	42.6374	35.194	84.807
						35.2544	51.556	450.681	51.962	53.22	64.092	27.9797	358.684	143.694	42.7924	29.749	83.47
						35.3821	41.099	573.362	52.15	41.423	58.621	28.081	342.164	126.806	42.9475	20.5	77.285
						35.5098	55.019	743.627	52.339	39.211	52.922	28.1824	351.523	118.872	43.1025	19.215	66.85
						35.6376	46.452	843.78	52.527	37.256	64.706	28.2838	301.724	144.609	43.2575	25.945	64.992
						35.7653	52.902	726.589	52.715	35.516	56.21	28.3852	308.728	147.47	43.4126	23.912	65.725
						35.893	60.736	592.649	52.904	38.802	59.084	28.4865	312.182	188.799	43.5676	25.22	61.38
						36.0208	60.197	717.781	53.092	35.095	60.611	28.5879	308.072	227.699	43.7227	24.514	59.603
						36.1485	51.247	872.936	53.28	36.114	60.585	28.6893	323.79	284.296	43.8777	22.15	65.827
						36.2762	53.012	839.595	53.468	36.398	63.983	28.7907	378.79	272.653	44.0328	27.525	71.778
						36.404	46.897	594.83	53.657	41.331	77.106	28.892	455.234	207.202	44.1878	23.394	69.513
						36.5317	39.662	468.917	53.845	29.004	58.704	28.9934	472.084	177.373	44.3429	19.494	67.134
						36.6594	43.868	476.792	54.033	24.327	56.775	29.0948	421.015	161.983	44.4979	28.435	64.652
						36.7872	47.076	463.678	54.221	25.372	42.64	29.1962	377.608	150.199	44.653	20.341	63.857
						36.9149	34.293	422.942	54.41	31.659	49.699	29.2975	335.538	152.091	44.808	20.33	74.092
						37.0426	37.913	456.833	54.598	39.225	49.712	29.3989	303.771	128.21	44.963	25.611	70
						37.1704	41.504	458.923	54.786	31.417	49.547	29.5003	283.348	120.081	45.1181	21.913	74.387
						37.2981	52.123	451.924	54.975	28.22	46.978	29.6017	339.95	101.36	45.2731	32.193	65.857
						37.4258	52.745	435.656	55.163	38.282	48.095	29.703	381.82	87.043	45.4282	27.532	71.189
						37.5536	49.327	455.835	55.351	39.852	56.58	29.8044	436.613	93.89	45.5832	23.365	61.248
						37.6813	53.918	465.874	55.539	42.409	72.928	29.9058	469.956	97.766	45.7383	27.591	80.402
						37.809	48.273	454.047	55.728	55.698	88.44	30.0072	427.023	97.543	45.8933	27.104	79.423
						37.9368	34.006	427.747	55.916	38.869	63.428	30.1085	360.495	89.688	46.0484	22.235	72.174
						38.0645	44.035	396.249	56.104	34.479	59.085	30.2099	380.809	93.278	46.2034	15.002	70.476
						38.1922	45.968	433.812	56.292	37.863	58.845	30.3113	383.567	91.348	46.3584	11.631	67.886
						38.32	33.515	414.202	56.481	32.21	51.732	30.4127	363.189	88.715	46.5135	7.179	62.082
						38.4477	43.096	456.952	56.669	38.223	50.306	30.514	427.935	82.832	46.6685	6.198	66.773
						38.5754	61.838	471.09	56.857	42.657	53.792	30.6154	358.056	70.006	46.8236	8.884	69.744
						38.7032	49.502	461.813	57.045	46.089	54.248	30.7168	354.203	70.496	46.9786	11.089	70.267
						38.8309	54.768	424.513	57.234	47.328	56.197	30.8182	352.288	78.185	47.1337	12.191	65.865
						38.9586	64.995	441.428	57.422	52.896	51.602	30.9195	366.288	102.245	47.2887	15.74	68.529
						39.0864	59.492	416.548	57.61	51.992	54.656	31.0209	353.136	110.49	47.4438	19.52	69.723
						39.2141	49.083	399.75	57.799	42.026	46.693	31.1223	304.052	135.683	47.5988	20.668	61.239
						39.3418	53.007	495.424	57.987	40.461	46.725	31.2237	298.929	182.748	47.7539	12.473	64.248
						39.4696	48.986	545.442	58.175	30.019	47.419	31.325	291.652	230.168	47.9089	23.057	61.514
						39.5973	42.833	543.178	58.363	25.001	48.279	31.4264	280.239	294.74	48.0639	19.789	61.414
						39.725	43.618	450.708	58.552	35.067	54.128	31.5278	261.14	310.863	48.219	19.367	73.06
						39.8528	49.643	407.847	58.74	36.334	47.803	31.6292	256.736	306.275	48.374	19.702	69.42
						39.9805	62.406	390.629	58.928	31.596	53.752	31.7305	263.482	267.108	48.5291	24.503	66.472
						40.1082	67.449	387.117	59.116	40.318	56.835	31.8319	275.56	269.333	48.6841	17.288	73.205
						40.236	58.078	382.529	59.305	39.103	53.314	31.9333	328.231	257.63	48.8392	15.419	70.93
						40.3637	70.783	463.917	59.493	34.648	49.087	32.0347	306.344	204.929	48.9942	17.562	72.806
						40.4914	88.473	774.138	59.681	30.317	55.563	32.1361	329.871	174.818	49.1493	15.13	71.325
						40.6192	91.114	850.968	59.87	34.385	52.482	32.2374	300.998	158.273	49.3043	16.656	58.141
						40.7469	74.45	597.109	60.058	35.996	54.09	32.3388	301.423	139.876	49.4593	23.02	64.476
						40.8746	57.887	447.081	60.246	36.096	56.141	32.4402	312.634	128.306	49.6144	26.916	67.829
						41.0024	72.354	406.09	60.434	37.403	62.834	32.5416	325.357	111.768	49.7694	15.267	61.653
						41.1301	89.993	437.498	60.623	40.161	58.46	32.6429	387.678	92.451	49.9245	22.565	71.95
						41.2578	92.663	462.391	60.811	36.339	66.249	32.7443	339.039	87.174	50.0795	25.709	68.977
						41.3856	85.208	632.789	60.999	51.073	91.291	32.8457	346.979	98.194	50.2346	27.677	59.592
						41.5133	77.116	1022.36	61.187	49.553	100.794	32.9471	370.46	114.435	50.3896	34.718	62.522
						41.641	50.051	1261.58	61.376	37.079	62.542	33.0484	396.879	129.727	50.5447	25.683	67.031
						41.7688	54.565	1132.91	61.564	31.615	56.015	33.1498	382.067	160.039	50.6997	22.657	66.425
						41.8965	56.93	867.109	61.752	34.058	70.296	33.2512	366.342	175.683	50.8548	13.42	62.439
						42.0242	60.073	1031.34	61.94	46.846	64.291	33.3526	390.104	186.351	51.0098	19.359	65.576
						42.152	84.132	1404.23	62.129	47.502	63.613	33.4539	354.369	191.08	51.1648	22.567	61.621
						42.2797	69.941	1470.31	62.317	39.982	59.294	33.5553	331.997	205.047	51.3199	20.192	59.587
						42.4074	79.512	1067.82	62.505	45.788	54.698	33.6567	358.875	210.926	51.4749	23.072	62.111
						42.5352	73.541	634.835	62.694	42.892	59.028	33.7581	368.838	217.672	51.63	17.448	75.34
						42.6629	62.554	608.537	62.882	43.527	62.143	33.8594	360.746	223.768	51.785	20.365	76.948
						42.7906	89.355	1065.85	63.07	50.367	58.842	33.9608	316.847	170.208	51.9401	20.467	73.309
						42.9184	98.841	1305.3	63.258	53.397	65.962	34.0622	345.878	159.101	52.0951	19.367	70.032
						43.0461	86.608	1076.56	63.447	45.498	59.581	34.1636	318.839	142.135	52.2502	16.8	68.467
						43.1738	85.684	642.016	63.635	38.804	56.638	34.2649	370.129	128.783	52.4052	13.409	79.497
						43.3016	96.013	460.519	63.823	46.401	65.173	34.3663	377.209	119.877	52.5602	24.127	85.125
						43.4293	108.198	408.222	64.011	41.534	58.639	34.4677	410.199	92.191	52.7153	33.281	82.319
						43.557	88.531	449.659	64.2	39.423	69.887	34.5691	406.548	86.429	52.8703	21.013	65.437
						43.6848	105.74	485.499	64.388	46.164	66.039	34.6704	373.232	92.193	53.0254	18.585	56.701
						43.8125	103.008	632.792	64.576	48.543	67.017	34.7718	367.193	124.238	53.1804	16.006	60.581
						43.9402	98.639	780.215	64.764	50.601	71.665	34.8732	431.211	132.917	53.3355	17.513	59.188
						44.068	75.174	696.981	64.953	54.701	68.909	34.9746	467.796	145.572	53.4905	23.131	61.945
						44.1957	71.783	624.357	65.141	48.064	64.207	35.0759	474.209	126.881	53.6456	26.837	67.502
						44.3234	76.577	796.194	65.329	45.583	58.179	35.1773	461.958	106.827	53.8006	33.681	67.479
						44.4512	87.611	1197.11	65.518	45.308	51.564	35.2787	479	81.134	53.9557	24.249	72.051
						44.5789	94.095	1371.11	65.706	51.22	45.371	35.3801	481.376	83.458	54.1107	24.741	70.789
						44.7066	108.41	1146.75	65.894	60.294	48.236	35.4814	495.974	87.836	54.2657	38.636	76.301
						44.8344	91.521	707.111	66.082	54.936	58.645	35.5828	428.222	105.941	54.4208	31.055	80.257
						44.9621	96.071	486.022	66.271	54.364	56.106	35.6842	366.385	120.367	54.5758	37.016	80.617
						45.0898	105.753	431.641	66.459	62.612	55.907	35.7856	386.045	137.24	54.7309	33.724	79.166
						45.2176	100.727	454.488	66.647	60.943	52.078	35.8869	352.303	147.555	54.8859	32.524	85.715
						45.3453	120.867	537.588	66.835	68.827	56.965	35.9883	358.25	165.42	55.041	42.475	83.988
						45.473	130.591	808.867	67.024	58.942	49.735	36.0897	407.589	147.292	55.196	38.742	88.767
						45.6008	117.584	946.419	67.212	49.48	51.303	36.1911	418.163	153.23	55.3511	37.692	93.566
						45.7285	94.773	837.803	67.4	53.773	64.408	36.2924	420.063	125.354	55.5061	34.032	85.491
						45.8562	91.642	565.426	67.589	46.652	64.82	36.3938	458.145	125.292	55.6611	29.339	86.081
						45.984	93.98	487.064	67.777	57.028	63.99	36.4952	459.145	122.206	55.8162	46.693	89.714
						46.1117	92.676	449.83	67.965	58.475	62.397	36.5966	460.777	113.209	55.9712	43.97	85.636
						46.2394	98.421	407.057	68.153	50.172	65.445	36.698	468.69	108.231	56.1263	37.826	79.938
						46.3672	96.57	434.574	68.342	45.224	62.672	36.7993	462.194	82.339	56.2813	56.827	92.113
						46.4949	105.579	457.657	68.53	44.601	50.13	36.9007	422.909	77.078	56.4364	54.064	100.39
						46.6226	111.89	511.142	68.718	49.341	53.29	37.0021	408.48	85.105	56.5914	38.772	98.066
						46.7504	118.827	625.448	68.906	51.226	60.135	37.1035	393.639	90.085	56.7465	37.548	102.973
						46.8781	126.65	705.337	69.095	49.351	61.017	37.2048	410.119	93.309	56.9015	40.756	108.958
						47.0058	142.617	936.595	69.283	53.006	62.457	37.3062	438.927	102.277	57.0565	40.485	108.77
						47.1336	158.327	1402.27	69.471	52.167	58.879	37.4076	506.648	118.36	57.2116	33.498	102.82
						47.2613	176.269	1635.74	69.659	46.132	54.689	37.509	544.559	121.075	57.3666	41.514	114.472
						47.389	195.184	1741.36	69.848	58.902	43.323	37.6103	542.597	134.089	57.5217	44.064	119.587
						47.5168	214.045	1485.79	70.036	66.056	51.674	37.7117	510.083	139.691	57.6767	42.544	121.124
						47.6445	222.6	1148.46	70.224	65.279	48.282	37.8131	554.09	132.274	57.8318	51.256	130.892
						47.7722	250.892	1117.3	70.413	60.539	56.066	37.9145	574.783	142.643	57.9868	43.752	128.025
						47.9	307.469	1297.86	70.601	58.661	48.307	38.0158	576.817	156.895	58.1419	43.433	114.397
						48.0277	327.856	1574.06	70.789	58.665	55.242	38.1172	605.442	155.771	58.2969	38.021	100.535
						48.1554	276.265	1832.57	70.977	63.157	51.26	38.2186	648.652	158	58.452	41.914	108.939
						48.2831	274.496	1797.11	71.166	65.791	47.775	38.32	663.458	158.078	58.607	41.635	115.246
						48.4109	305.314	1605.49	71.354	71.609	53.391	38.4213	647.07	162.417	58.762	35.925	107.114
						48.5386	328.771	1520.53	71.542	69.675	58.289	38.5227	611.58	173.421	58.9171	46.198	117.424
						48.6664	312.148	1576.76	71.73	74.604	80.32	38.6241	507.423	185.02	59.0721	50.185	126.952
						48.7941	312.812	1590.59	71.919	85.982	75.939	38.7255	462.808	191.308	59.2272	47.716	113.695
						48.9218	339.223	1562.79	72.107	82.844	66.307	38.8268	422.468	183.419	59.3822	43.311	115.397
						49.0495	355.431	1371.5	72.295	75.318	53.938	38.9282	388.287	169.977	59.5373	50.651	123.296
						49.1773	395.086	1171.04	72.484	81.487	42.359	39.0296	390.006	144.273	59.6923	43.113	115.881
						49.305	295.963	1147.01	72.672	71.609	42.175	39.131	457.278	131.351	59.8474	50.597	112.353
						49.4328	256.374	1133	72.86	64.795	52.101	39.2323	420.794	135.134	60.0024	42.869	114.902
						49.5605	261.542	1154.36	73.048	69.431	54.554	39.3337	408.157	117.83	60.1574	38.221	119.151
						49.6882	272.881	1187.16	73.237	75.118	44.887	39.4351	422.048	127.109	60.3125	44.123	125.502
						49.8159	278.197	1166.87	73.425	70.256	49.863	39.5365	458.774	135.852	60.4675	57.505	116.075
						49.9437	257.669	1141.63	73.613	79.357	42.575	39.6378	445.011	143.675	60.6226	68.355	114.989
						50.0714	294.853	1034.92	73.801	79.247	49.71	39.7392	469.013	135.022	60.7776	64.068	103.746
						50.1992	293.479	1088	73.99	70.171	51.594	39.8406	517.103	133.481	60.9327	52.277	96.634
						50.3269	262.967	1395.18	74.178	64.01	65.851	39.942	466.391	116.297	61.0877	50.75	99.049
						50.4546	264	1550.94	74.366	75.199	53.498	40.0433	489.123	99.939	61.2428	56.589	99.18
						50.5823	320.887	1457.98	74.554	95.913	45.958	40.1447	487.886	90.802	61.3978	51.622	97.961
						50.7101	319.472	1490.07	74.743	94.164	49.329	40.2461	493.691	75.045	61.5529	50.38	99.163
						50.8378	368.167	1364.48	74.931	85.061	46.91	40.3475	497.71	68.707	61.7079	54.655	97.931
						50.9655	398.342	1144.88	75.119	85.224	43.355	40.4488	477.471	67.846	61.8629	65.047	112.639
						51.0933	392.752	1164.53	75.308	89.327	43.704	40.5502	439.061	82.687	62.018	47.248	128.159
						51.221	476.901	1219.48	75.496	86.133	50.497	40.6516	374.724	87.272	62.173	36.881	120.264
						51.3487	475.621	1148.4	75.684	87.585	67.753	40.753	344.898	84.546	62.3281	47.414	109.942
						51.4765	521.794	1001.24	75.872	105.088	108.291	40.8544	344.925	80.675	62.4831	51.776	112.682
						51.6042	562.157	1207.29	76.061	139.968	133.369	40.9557	313.963	69.172	62.6382	43.865	114.286
						51.7319	510.471	1391.88	76.249	245.52	233.732	41.0571	336.964	69.174	62.7932	42.214	95.795
						51.8597	519.493	1289.98	76.437	205.418	206.4	41.1585	353.487	60.074	62.9483	45.291	85.614
						51.9874	560.27	1338.05	76.625	141.016	128.07	41.2599	325.683	52.313	63.1033	51.876	78.662
						52.1151	559.449	1263.82	76.814	97.731	63.799	41.3612	352.757	48.245	63.2583	48.478	76.172
						52.2429	566.066	1266.04	77.002	89.918	51.694	41.4626	423.8	44.087	63.4134	45.735	100.993
						52.3706	589.531	1500.67	77.19	79.018	47.701	41.564	407.154	46.011	63.5684	53.793	101.599
						52.4983	609.031	1683.82	77.379	72.527	45.634	41.6654	389.007	45.015	63.7235	68.298	110.387
						52.6261	611.572	1814.98	77.567	65.393	54.324	41.7667	353.264	47.608	63.8785	58.8	101.227
						52.7538	629.166	2058.43	77.755	70.855	52.288	41.8681	362.148	48.018	64.0336	64.439	72.434
						52.8815	612.027	1988	77.943	68.914	57.195	41.9695	292.635	43.17	64.1886	61.697	70.754
						53.0093	637.137	1621.91	78.132	78.611	54.964	42.0709	177.721	43.066	64.3437	66.542	68.709
						53.137	534.801	1415.17	78.32	91.48	46.619	42.1722	128.812	48.864	64.4987	60.384	77.334
						53.2647	552.048	1450.95	78.508	97.916	39.89	42.2736	88.208	43.547	64.6538	62.345	78.831
						53.3925	520.427	1477.64	78.696	87.426	50.479	42.375	59.011	38.891	64.8088	77.024	76.786
						53.5202	496.715	1452.53	78.885	91.515	37.731	42.4764	51.123	30.36	64.9638	77.065	73.486
						53.6479	476.859	1532.06	79.073	88.077	40.249	42.5777	35.811	26.429	65.1189	73.257	74.919
						53.7757	511.145	1553.16	79.261	91.419	42.165	42.6791	22.679	20.572	65.2739	57.792	69.915
						53.9034	590.891	1594.68	79.449	101.502	45.623	42.7805	17.598	17.718	65.429	57.808	68.415
						54.0311	630.775	1708.13	79.638	94.055	38.703	42.8819	14.108	18.165	65.584	54.157	68.698
						54.1589	678.099	1763.34	79.826	73.813	47.235	42.9832	17.19	16.113	65.7391	61.113	75.554
						54.2866	651.838	1418.97	80.014	77.472	43.925	43.0846	13.926	16.516	65.8941	61.522	83.372
						54.4143	662.354	1041.07	80.203	75.944	52.523	43.186	10.047	21.298	66.0492	78.48	85.401
						54.5421	609.316	1070.68	80.391	75.063	57.636	43.2874	10.878	17.558	66.2042	92.564	85.807
						54.6698	583.415	1273.98	80.579	74.014	49.289	43.3887	13.387	18.987	66.3592	135.08	122.006
						54.7975	608.281	1341.52	80.767	68.143	53.099	43.4901	16.172	13.423	66.5143	142.351	142.327
						54.9253	555.768	1035.76	80.956	91.501	49.733	43.5915	11.834	13.58	66.6693	140.531	135.164
						55.053	584.152	681.116	81.144	105.033	41.623	43.6929	10.125	16.708	66.8244	91.653	98.041
						55.1807	663.472	637.706	81.332	106.013	41.052	43.7942	8.413	12.945	66.9794	71.554	105.997
						55.3085	678.994	880.638	81.52	114.371	38.112	43.8956	8.887	16.572	67.1345	82.015	136.856
						55.4362	734.453	858.728	81.709	105.073	41.416	43.997	7.867	21.794	67.2895	112.65	200.929
						55.5639	773.288	774.071	81.897	106.853	46.002	44.0984	12.462	20.342	67.4446	138.363	238.355
						55.6917	731.674	935.536	82.085	102.462	39.354	44.1997	10.776	27.322	67.5996	212.661	265.562
						55.8194	767.964	1234.87	82.274	113.714	36.827	44.3011	14.396	25.366	67.7547	248.431	291.938
						55.9471	770.63	1607.43	82.462	125.486	39.249	44.4025	17.261	28.667	67.9097	287.319	321.068
						56.0749	864.435	1573.88	82.65	138.39	42.962	44.5039	19.268	27.759	68.0647	284.618	280.838
						56.2026	775.224	1106.95	82.838	136.734	45.2	44.6052	16.804	26.909	68.2198	269.097	258.815
						56.3303	832.958	863.292	83.027	147.29	55.52	44.7066	18.554	26.525	68.3748	238.306	243.607
						56.4581	850.518	1160.9	83.215	122.124	59.184	44.808	18.193	25.705	68.5299	153.452	220.271
						56.5858	938.135	1752.51	83.403	124.972	40.822	44.9094	12.254	21.124	68.6849	120.377	179.737
						56.7135	901.39	1821.04	83.591	113.155	36.107	45.0107	9.425	23.103	68.84	69.224	95.501
						56.8413	961.356	1262.01	83.78	102.344	36.924	45.1121	10.399	22.695	68.995	41.832	56.793
						56.969	1041.83	912.286	83.968	95.755	35.117	45.2135	13.083	23.351	69.1501	40.423	48.278
						57.0967	1093.61	917.542	84.156	91.416	32.865	45.3149	10.227	23.073	69.3051	33.849	43.487
						57.2245	1085.51	842.431	84.344	109.043	37.717	45.4162	10.474	22.698	69.4601	46.762	45.399
						57.3522	1172.98	585.179	84.533	154.266	39.403	45.5176	6.541	19.388	69.6152	44.749	40.509
						57.4799	1117.77	526.119	84.721	137.672	44.524	45.619	5.44	14.452	69.7702	40.806	41.823
						57.6077	1082.4	587.857	84.909	123.978	38.02	45.7204	5.795	20.072	69.9253	48.523	51.124
						57.7354	1073.25	1029.74	85.098	120.941	45.146	45.8218	7.653	18.796	70.0803	85.481	66.69
						57.8631	1091.93	1556.62	85.286	121.855	40.639	45.9231	8.013	19.323	70.2354	119.528	102.192
						57.9909	1174.48	1812.99	85.474	141.163	35.81	46.0245	8.514	17.985	70.3904	148.538	146.61
						58.1186	1221.38	1929.67	85.662	144.015	43.668	46.1259	6.497	16.067	70.5455	138.539	183.973
						58.2463	1153.33	1645.17	85.851	161.607	44.296	46.2273	8.187	14.532	70.7005	190.463	201.282
						58.3741	1200.26	1278.44	86.039	149.334	44.03	46.3286	7.007	15.144	70.8556	221.376	237.858
						58.5018	1220.92	823.331	86.227	134.278	39.028	46.43	7.15	14.622	71.0106	294.714	293.127
						58.6295	1378.4	795.274	86.415	126.694	39.372	46.5314	7.165	16.393	71.1656	469.826	365.546
						58.7573	1371.01	1177.45	86.604	128.741	38.522	46.6328	10.183	14.705	71.3207	888.854	503.047
						58.885	1448.56	1227.34	86.792	137.513	41.616	46.7341	8.183	14.894	71.4757	1268.13	848.215
						59.0127	1532.3	1076.28	86.98	150.581	41.194	46.8355	7.467	16.053	71.6308	1565.66	1294.68
						59.1405	1570.03	944.859	87.168	147.329	40.419	46.9369	10.972	19.611	71.7858	1819.86	1616.47
						59.2682	1611.57	930.588	87.357	140.768	35.063	47.0383	8.868	19.87	71.9409	1894.94	1780.45
						59.3959	1677.48	883.901	87.545	136.91	29.28	47.1396	8.923	18.393	72.0959	1925.81	2006.24
						59.5237	1697.63	833.624	87.733	125.915	28.906	47.241	7.986	18.404	72.251	2140.51	2289.98
						59.6514	1815.05	767.912	87.922	126.787	28.632	47.3424	8.705	19.507	72.406	2399.84	2498.31
						59.7791	1779.68	839.524	88.11	136.456	28.853	47.4438	8.124	17.696	72.561	2550.53	2569.32
						59.9069	1737.47	1414.42	88.298	137.281	28.265	47.5451	5.929	13.537	72.7161	2503.87	2427.26
						60.0346	1688.75	1785.97	88.486	141.575	31.333	47.6465	9.686	17.783	72.8711	2220.07	2019.33
						60.1623	1747.9	1976.56	88.675	146.485	34.665	47.7479	12.654	17.986	73.0262	1639.88	1443.33
						60.2901	1706.5	2678.56	88.863	159.763	33.859	47.8493	14.171	17.879	73.1812	983.881	1027.05
						60.4178	1720.1	2990.23	89.051	167.539	37.12	47.9506	9.787	20.415	73.3363	624.995	777.831
						60.5455	1676.76	2063.53	89.239	175.851	45.878	48.052	6.899	25.186	73.4913	428.331	588.654
						60.6733	1624.55	1137	89.428	165.2	33.594	48.1534	11.997	19.7	73.6464	332.692	334.105
						60.801	1504.73	1143.32	89.616	162.581	36.439	48.2548	10.674	18.074	73.8014	262.18	172.855
						60.9287	1526.1	1381.27	89.804	166.544	36.878	48.3561	10.681	16.317	73.9565	163.632	86.532
						61.0565	1589.44	1473.29	89.993	162.639	36.01	48.4575	10.215	14.755	74.1115	84.877	50.102
						61.1842	1571.63	1440.29	90.181	153.404	34.382	48.5589	11.55	12.553	74.2665	72.851	47.764
						61.3119	1705.92	1182.5	90.369	161.472	41.601	48.6603	14.394	16.233	74.4216	98.578	89.103
						61.4397	1714.24	821.344	90.557	193.57	42.6	48.7616	12.713	16.173	74.5766	212.409	163.842
						61.5674	1670.97	780.2	90.746	179.33	51.594	48.863	10.15	12.394	74.7317	190.497	230.796
						61.6951	1763.9	1035.25	90.934	187.047	54.404	48.9644	6.857	12.663	74.8867	166.52	203.289
						61.8229	1741.74	1118.88	91.122	185.773	53.171	49.0658	6.702	12.035	75.0418	131.561	127.696
						61.9506	1765.02	976.364	91.31	212.168	43.228	49.1671	6.041	11.937	75.1968	81.519	64.356
						62.0783	1873.95	1101.73	91.499	242.989	52.767	49.2685	6.636	12.074	75.3519	40.38	35.457
						62.2061	2003	1347.88	91.687	250.326	48.873	49.3699	8.069	10.502	75.5069	17.876	19.933
						62.3338	1959.95	1450.5	91.875	275.394	51.774	49.4713	6.723	11.23	75.6619	12.164	16.717
						62.4615	1866.97	1238.32	92.063	275.007	46.307	49.5726	8.262	17.709	75.817	7.653	12.545
						62.5893	1812.37	1343.37	92.252	270.488	44.111	49.674	9.354	17.325	75.972	8.519	12.509
						62.717	1893.59	1403.65	92.44	288.633	45.14	49.7754	8.711	16.083	76.1271	8.872	14.364
						62.8447	1946.14	1187.36	92.628	273.758	41.89	49.8768	9.233	16.921	76.2821	10.156	9.637
						62.9725	2017.02	923.057	92.817	272.427	49.098	49.9781	8.849	20.511	76.4372	4.999	8.743
						63.1002	1958.07	1018.88	93.005	258.793	44.958	50.0795	5.9	19.17	76.5922	8.946	11.021
						63.2279	2025.8	1072.75	93.193	291.455	50.921	50.1809	5.363	15.242	76.7473	6.508	12.446
						63.3557	2155.22	909.078	93.381	302.347	47.542	50.2823	7.569	14.793	76.9023	9.943	13.215
						63.4834	2221.03	871.846	93.57	314.805	49.054	50.3837	12.007	16.037	77.0574	10.023	11.862
						63.6111	2238.13	891.127	93.758	371.33	44.396	50.485	5.619	16.571	77.2124	7.961	11.871
						63.7389	2239.02	877.1	93.946	396.29	49.737	50.5864	9.073	15.288	77.3674	9.691	10.871
						63.8666	2309.01	828.375	94.134	417.105	56.453	50.6878	8.053	13.211	77.5225	7.158	11.649
						63.9943	2414.59	1032.01	94.323	426.877	53.747	50.7892	6.823	12.63	77.6775	7.544	13.683
						64.1221	2538.85	1324.55	94.511	458.468	53.243	50.8905	9.638	11.119	77.8326	7.746	13.841
						64.2498	2621.61	1401.37	94.699	492.933	63.937	50.9919	8.949	14.884	77.9876	4.898	8.888
						64.3775	2834.72	1364.91	94.888	472.545	62.553	51.0933	6.512	13.105	78.1427	4.195	10.383
						64.5053	3076.72	1374.03	95.076	454.656	72.793	51.1947	10.396	18.844	78.2977	5.25	9.904
						64.633	3322.4	1476.72	95.264	507.485	62.755	51.296	5.429	15.505	78.4528	7.078	10.694
						64.7607	3361.88	1543.74	95.452	500.288	72.658	51.3974	11.728	17.298	78.6078	6.959	10.144
						64.8885	3521.03	1635.95	95.641	478.275	75.606	51.4988	17.751	21.423	78.7628	6.572	8.817
						65.0162	3477.17	2042.38	95.829	549.328	92.184	51.6002	15.189	22.204	78.9179	7.391	7.197
						65.1439	3371.2	2410.03	96.017	646.338	106.407	51.7015	13.975	18.993	79.0729	7.601	9.323
						65.2717	3325.82	1983.69	96.205	806.38	144.014	51.8029	10	18.074	79.228	6.126	14.934
						65.3994	3281.99	1311.26	96.394	1000.83	205.294	51.9043	9.594	17.239	79.383	6.477	11.705
						65.5271	3094.56	1243.82	96.582	1400.79	318.404	52.0057	7.273	15.615	79.5381	8.47	15.695
						65.6549	3029.53	1388.55	96.77	1664.74	457.299	52.107	10.229	19.107	79.6931	11.519	21.326
						65.7826	2929.79	1491.78	96.958	1840.23	616.2	52.2084	16.317	18.973	79.8482	7.151	19.292
						65.9103	3024.76	1539.84	97.147	2210.04	875.324	52.3098	12.8	19.435	80.0032	6.481	14.939
						66.0381	3143.32	1657.73	97.335	2556.62	1184.45	52.4112	8.664	16.262	80.1582	10.307	15.524
						66.1658	3182.02	1715.63	97.523	2871.72	1537.32	52.5125	7.97	16.779	80.3133	8.795	14.773
						66.2935	3194.2	1570.54	97.712	3464.75	1905.47	52.6139	9.603	14.435	80.4683	8	11.689
						66.4213	3233.06	1325.16	97.9	3871.59	2390.51	52.7153	9.696	13.819	80.6234	9.235	14.596
						66.549	3267.34	857.293	98.088	4024.5	2933.71	52.8167	9.797	14.285	80.7784	7.906	13.541
						66.6767	3236.97	385.64	98.276	4033.2	3248.37	52.918	10.209	15.43	80.9335	6.734	13.995
						66.8045	3163.04	317.468	98.465	4046.74	3172.62	53.0194	9.637	17.545	81.0885	5.346	14.042
						66.9322	3148.12	320.15	98.653	3988.21	2943.27	53.1208	6.59	14.507	81.2436	6.695	13.487
						67.0599	3115.48	409.617	98.841	3932.49	2822.12	53.2222	6.514	13.577	81.3986	6.341	14.706
						67.1877	3047.19	505.54	99.029	3894.66	2689.64	53.3235	7.772	13.73	81.5537	8.715	17.157
						67.3154	2885.13	416.557	99.218	3879.75	2238.7	53.4249	8.226	17.971	81.7087	8.021	20.755
						67.4431	2868.75	310.875	99.406	3733.27	1755.62	53.5263	9.375	19.741	81.8637	8.996	22.865
						67.5709	2904.41	350.08	99.594	3344.11	1451.68	53.6277	8.61	20.57	82.0188	11.32	20.785
						67.6986	2824.83	527.571	99.783	2828.66	1192.5	53.729	8.946	26.768	82.1738	9.751	16.944
						67.8263	2865.34	594.968	99.971	2148.73	806.116	53.8304	9.963	17.933
						67.9541	2657.72	433.81	100.159	1578.21	708.334	53.9318	14.157	14.391
						68.0818	2729.34	283.538	100.347	1441.78	889.19	54.0332	16.588	16.026
						68.2095	2729.93	251.788	100.536	1279.5	852.108	54.1345	13.36	17.66
						68.3373	2746.64	213.803	100.724	997.013	497.989	54.2359	10.286	14.712
						68.465	2832.18	208.266	100.912	551.971	221.322	54.3373	9.25	14.747
						68.5927	2882.13	218.743	101.1	176.743	100.694	54.4387	11.768	16.511
						68.7205	2856.88	222.746	101.289	119.14	55.339	54.5401	9.859	12.567
						68.8482	2912.34	216.279	101.477	128.177	49.985	54.6414	7.828	18.234
						68.9759	2890.03	230.055	101.665	153.217	62.045
						69.1037	2809.21	238.177	101.853	120.604	58.904
						69.2314	2716.02	234.381	102.042	86.922	59.173
						69.3591	2761.1	255.019	102.23	27.735	54.802
						69.4869	2825.16	432.253	102.418	12.989	44.672
						69.6146	2667.54	742.485	102.607	9.666	32.94
						69.7423	2691.5	713.387
						69.8701	2602.27	488.32
						69.9978	2548.93	237.635
						70.1255	2395.17	172.4
						70.2533	2289.9	160.378
						70.381	2262.48	136.739
						70.5087	2137.09	150.315
						70.6365	2071.85	152.09
						70.7642	2077.53	144.548
						70.8919	1981.52	141.229
						71.0197	1928.05	125.197
						71.1474	1824.7	127.212
						71.2751	1758.34	125.568
						71.4029	1773.78	113.846
						71.5306	1813.39	116.342
						71.6583	1994.3	133.184
						71.7861	2108	125.213
						71.9138	2108.13	146.412
						72.0415	2001.1	124.118
						72.1693	1800.75	109.128
						72.297	1698.63	96.196
						72.4247	1710.49	82.445
						72.5525	1704.99	84.341
						72.6802	1632.54	79.952
						72.8079	1428.79	79.462
						72.9357	1171.86	70.774
						73.0634	885.95	55.216
						73.1911	670.539	66.541
						73.3189	505.972	51.247
						73.4466	285.308	28.518
						73.5743	137.578	19.184
						73.7021	59.334	17.933
						73.8298	21.501	15.051

## Sheet: Fig. 4h-i
Fig. 4h (Rab5a/KIF5B)						Fig. 4i:	Pre			cRGT			TMP			Wash
Pre	cRGT	TMP	Wash				Length	KIF	Rab5a	Length	KIF	Rab5a	Length	KIF	Rab5a	Length	KIF	Rab5a
0.121	0.619	0.587	0.653				0	9.33	19.324	0	6.708	12.487	0	7.735	17.262	0	29.542	92.962
-0.097	0.958	0.442	0.737				0.1186	11.366	15.298	0.083	6.731	11.136	0.083	9.056	16.948	0.0879	31.023	102.897
-0.148	0.82	0.448	0.733				0.2372	9.156	17.707	0.1661	6.54	12.682	0.1661	8.335	16.415	0.1757	27.659	109.377
-0.248	0.9	0.126	0.746				0.3558	9.726	22.576	0.2491	6.631	13.786	0.2491	8.43	16.028	0.2636	29.398	103.734
-0.13	0.655	0.534	0.843				0.4744	12.904	19.191	0.3321	6.806	12.513	0.3321	8.506	15.359	0.3514	34.658	80.365
0.212	0.837	0.423	0.586				0.593	13.174	17.229	0.4151	7.24	14.658	0.4151	8.626	16.271	0.4393	29.189	96.773
0.001	0.905	0.653	0.765				0.7117	13.351	20.097	0.4982	7.136	13.993	0.4982	7.83	16.703	0.5272	40.268	97.903
0.061	0.711	0.808	0.812				0.8303	12.593	19.457	0.5812	6.904	13.823	0.5812	8.005	15.902	0.615	42.827	96.466
0.154	0.716	0.296	0.723				0.9489	8.847	18.717	0.6642	6.739	12.06	0.6642	8.357	14.897	0.7029	49.767	123.507
-0.101	0.59	0.285	0.905				1.0675	11.249	21.171	0.7472	6.864	13.083	0.7472	8.124	14.876	0.7907	48.563	131.243
0.258	0.937	0.409	0.606				1.1861	12.834	18.178	0.8303	6.401	15.709	0.8303	8.662	16.172	0.8786	57.606	117.948
0.076	0.893	0.266	0.831				1.3047	10.34	18.512	0.9133	7.284	14.063	0.9133	8.869	14.191	0.9664	72.758	134.022
-0.009	0.881	0.298	0.724				1.4233	11.203	21.43	0.9963	7.295	14.816	0.9963	9.482	15.803	1.0543	84.398	140.029
0.093	0.959	0.226	0.615				1.5419	10.662	20.685	1.0793	7.13	18.665	1.0793	9.087	16.629	1.1422	74	126.103
-0.015	0.946	0.35					1.6605	14.735	20.879	1.1624	6.844	16.886	1.1624	8.623	16.982	1.23	68.914	142.173
-0.151	0.888	0.422					1.7791	14.828	22.969	1.2454	6.869	14.997	1.2454	8.502	15.861	1.3179	84.57	139.864
0.104	0.752	0.296					1.8978	13.991	23.837	1.3284	7.024	14.587	1.3284	8.092	15.662	1.4057	77.032	152.1
-0.019	0.903	0.136					2.0164	18.815	19.892	1.4115	7.126	20.853	1.4115	10.122	15.601	1.4936	68.159	157.423
-0.128	0.714	0.102					2.135	11.757	19.367	1.4945	6.906	21.028	1.4945	8.601	16.899	1.5815	69.329	172.133
-0.072	0.914	0.203					2.2536	14.761	19.293	1.5775	7.241	22.427	1.5775	8.355	20.046	1.6693	71.244	174.429
0.116	0.898	0.516					2.3722	11.238	23.119	1.6605	7.231	23.891	1.6605	9.565	22.969	1.7572	72.172	165.228
-0.048	0.877	0.613					2.4908	10.413	21.943	1.7436	7.62	15.41	1.7436	10.39	21.703	1.845	76.587	161.537
	0.909	0.832					2.6094	10.599	25.121	1.8266	7.825	18.351	1.8266	8.906	24.454	1.9329	91.952	190.701
	0.906	0.595					2.728	13.251	25.244	1.9096	7.841	20.882	1.9096	8.68	24.911	2.0208	95.691	186.009
	0.875	0.434					2.8466	12.002	28.849	1.9926	8.304	25.215	1.9926	10.165	29.824	2.1086	88.627	180.97
	0.963	0.403					2.9652	15.315	25.107	2.0757	8.713	26.956	2.0757	9.809	30.074	2.1965	93.874	201.147
	0.928						3.0838	15.867	21.679	2.1587	8.576	29.825	2.1587	9.23	29.411	2.2843	98.926	194.662
	0.87						3.2025	12.321	18.343	2.2417	7.439	24.068	2.2417	11.423	32.712	2.3722	104.67	189.579
	0.888						3.3211	13.195	23.927	2.3247	7.144	23.421	2.3247	12.697	35.698	2.46	95.848	203.653
	0.706						3.4397	14.486	28.491	2.4078	7.711	17.834	2.4078	14.251	42.696	2.5479	113.079	198.008
							3.5583	9.799	30.718	2.4908	7.905	22.175	2.4908	15.705	48.868	2.6358	109.752	204.642
							3.6769	9.728	30.014	2.5738	9.371	25.719	2.5738	19.642	52.508	2.7236	110.527	215.884
							3.7955	12.101	22.039	2.6569	11.217	23.65	2.6569	26.997	54.352	2.8115	117.474	228.921
							3.9141	10.595	23.552	2.7399	10.687	30.484	2.7399	36.09	68.102	2.8993	130.034	240.749
							4.0327	15.33	23.248	2.8229	9.025	24.289	2.8229	43.203	71.836	2.9872	124.605	264.928
							4.1513	16.954	23.708	2.9059	9.992	21.805	2.9059	58.2	82.719	3.0751	114.629	295.451
							4.2699	16.475	23.2	2.989	9.719	26.368	2.989	71.879	91.604	3.1629	143.476	312.521
							4.3885	21.109	23.31	3.072	10.12	27.394	3.072	82.486	106.56	3.2508	148.107	309.731
							4.5072	11.476	25.626	3.155	8.534	20.26	3.155	104.112	113.542	3.3386	162.137	328.971
							4.6258	10.361	27.66	3.238	8.524	23.45	3.238	124.928	132.503	3.4265	143.093	337.11
							4.7444	16.012	23.639	3.3211	8.883	18.313	3.3211	152.994	139.986	3.5144	150.977	348.376
							4.863	10.715	23.632	3.4041	10.141	21.036	3.4041	185.133	156.872	3.6022	180.598	362.695
							4.9816	12.544	27.067	3.4871	8.972	23.818	3.4871	218.175	162.262	3.6901	179.597	381.468
							5.1002	13.351	30.166	3.5701	9.671	22.718	3.5701	230.065	174.488	3.7779	195.56	385.932
							5.2188	16.796	30.328	3.6532	9.785	26.637	3.6532	287.052	192.695	3.8658	203.26	440.16
							5.3374	16.704	30.837	3.7362	10.244	22.663	3.7362	369.608	214.047	3.9536	216.506	444.41
							5.456	14.408	34.238	3.8192	10.712	25.431	3.8192	461.37	270.662	4.0415	241.53	474.18
							5.5746	17.144	31.196	3.9022	11.423	27.289	3.9022	582.17	335.677	4.1294	212.262	534.627
							5.6933	19.993	29.588	3.9853	12.498	38.574	3.9853	769.867	423.604	4.2172	222.363	523.898
							5.8119	26.156	34.716	4.0683	14.432	32.391	4.0683	994.051	527.139	4.3051	241.554	578.526
							5.9305	29.321	39.483	4.1513	14.076	29.312	4.1513	1234.72	607.009	4.3929	292.438	552.323
							6.0491	39.271	41.165	4.2344	14.977	35.106	4.2344	1476.31	659.275	4.4808	308.411	572.599
							6.1677	43.912	50.55	4.3174	15.426	27.296	4.3174	1631	689.889	4.5687	358.07	576.322
							6.2863	68.726	62.564	4.4004	16.288	34.052	4.4004	1703	708.682	4.6565	388.808	548.942
							6.4049	108.455	83.906	4.4834	18.539	40.017	4.4834	1859.9	746.81	4.7444	442.249	540.096
							6.5235	157.017	104.303	4.5665	19.785	41.829	4.5665	2031	845.549	4.8322	485.376	569.592
							6.6421	221.972	120.711	4.6495	21.412	51.42	4.6495	2171.16	933.329	4.9201	462.374	632.008
							6.7607	293.001	155.764	4.7325	29.044	61.471	4.7325	2281.17	1061.01	5.008	472.252	631.77
							6.8793	320.841	206.728	4.8155	39.428	68.685	4.8155	2295.9	1138.78	5.0958	506.011	627.535
							6.998	379.503	263.819	4.8986	42.985	89.019	4.8986	2273.14	1182.03	5.1837	495.982	615.959
							7.1166	465.135	321.967	4.9816	50.868	117.247	4.9816	2211.86	1198.63	5.2715	565.652	632.946
							7.2352	534.376	368.213	5.0646	58.637	126.22	5.0646	2196.42	1152.68	5.3594	617.85	668.618
							7.3538	601.326	376.231	5.1476	59.511	169.152	5.1476	2092.72	1157.54	5.4472	617.368	671.412
							7.4724	676.472	406.727	5.2307	71.341	168.337	5.2307	1945.38	1177.88	5.5351	669.615	726.971
							7.591	786.031	438.83	5.3137	77.87	164.321	5.3137	1864.99	1245.7	5.623	681.712	721.735
							7.7096	850.104	463.872	5.3967	81.905	178.353	5.3967	1877.43	1342.54	5.7108	678.938	766.041
							7.8282	877.434	526.954	5.4798	79.807	190.22	5.4798	1927.97	1511.53	5.7987	641.983	795.774
							7.9468	986.373	574.029	5.5628	80.435	203.384	5.5628	2010.75	1665.51	5.8865	678.548	827.659
							8.0654	1080.12	589.122	5.6458	84.09	205.374	5.6458	2033.18	1817.52	5.9744	784.616	784.052
							8.184	1087.07	621.669	5.7288	87.971	210.589	5.7288	2057.42	1830.23	6.0623	883.742	751.391
							8.3027	1114.5	660.716	5.8119	114.322	223.059	5.8119	1999.07	1814.45	6.1501	846.659	704.276
							8.4213	1194.7	660.948	5.8949	140.35	245.977	5.8949	1925.73	1711.69	6.238	820.482	670.053
							8.5399	1137.19	652.296	5.9779	171.058	267.63	5.9779	1872.05	1529.77	6.3258	791.233	657.216
							8.6585	1097.43	652.168	6.0609	190.588	322.368	6.0609	1771.57	1318.11	6.4137	770.922	634.823
							8.7771	1121.88	674.567	6.144	228.391	376.756	6.144	1743.31	1191.41	6.5016	697.64	632.465
							8.8957	1084.77	672.892	6.227	258.193	406.461	6.227	1695.28	1150.02	6.5894	709.808	613.585
							9.0143	1113.31	667.758	6.31	291.634	458.748	6.31	1716.52	1159.65	6.6773	766.805	602.697
							9.1329	1127.35	668.925	6.393	375.178	549.123	6.393	1729.56	1240.17	6.7651	793.766	616.405
							9.2515	1061.38	665.119	6.4761	487.871	690.702	6.4761	1742.08	1362.93	6.853	799.907	611.056
							9.3701	1090.83	627.16	6.5591	626.663	855.143	6.5591	1739.11	1430.68	6.9408	864.153	658.372
							9.4888	1128.01	619.229	6.6421	762.313	946.699	6.6421	1694.76	1528.66	7.0287	826.019	672.806
							9.6074	1197.19	621.592	6.7252	840.331	1099.03	6.7252	1681.93	1670.96	7.1166	846.56	678.937
							9.726	1174.4	575.94	6.8082	937.825	1186.39	6.8082	1648.37	1920.27	7.2044	949.103	726.093
							9.8446	1210.73	582.471	6.8912	1052.64	1269.87	6.8912	1631.28	2349.72	7.2923	979.736	724.528
							9.9632	1148.18	550.996	6.9742	1208.72	1396.29	6.9742	1652.12	2773.57	7.3801	897.859	747.983
							10.0818	1128.41	569.819	7.0573	1294.41	1465.75	7.0573	1616.73	3174.32	7.468	888.535	744.171
							10.2004	1129.43	588.978	7.1403	1336.77	1460.48	7.1403	1580.29	3350.21	7.5559	968.95	779.643
							10.319	1111.85	639.615	7.2233	1293.37	1515.39	7.2233	1576.96	3353.37	7.6437	969.807	820.406
							10.4376	1121.35	621.253	7.3063	1164.2	1508.02	7.3063	1538.45	3295.95	7.7316	1001.03	784.704
							10.5562	1091.22	593.451	7.3894	1023.04	1471.99	7.3894	1501.76	3224.66	7.8194	1037.03	781.263
							10.6748	1047.84	614.459	7.4724	877.575	1346.86	7.4724	1499.68	3112.72	7.9073	1070.93	772.027
							10.7935	1051.93	635.753	7.5554	747.759	1274.37	7.5554	1515.99	2953.11	7.9952	1013.53	715.128
							10.9121	1032.77	605.482	7.6384	649.732	1198.38	7.6384	1581.05	2758.92	8.083	1004.51	718.204
							11.0307	1082.88	569.562	7.7215	614.376	1114.64	7.7215	1621.64	2529.45	8.1709	1091.1	735.31
							11.1493	1054.82	540.235	7.8045	587.255	1100.13	7.8045	1644.96	2245.85	8.2587	1160.07	761.462
							11.2679	1067.95	548.734	7.8875	569.057	1031.68	7.8875	1579.88	1953.86	8.3466	1141.11	784.031
							11.3865	1103.51	552.18	7.9706	567.708	1082.86	7.9706	1483.2	1731.45	8.4344	1022.46	780.027
							11.5051	1148.22	572.689	8.0536	587.855	1151.26	8.0536	1453.41	1565.4	8.5223	1010.91	837.127
							11.6237	1144.37	539.641	8.1366	577.057	1196.16	8.1366	1393.69	1395.81	8.6102	919.96	878.671
							11.7423	1094.63	545.209	8.2196	539.408	1140.08	8.2196	1293.62	1314.49	8.698	810.375	901.819
							11.8609	1059.64	535.086	8.3027	504.058	1058.79	8.3027	1265.81	1229.41	8.7859	756.218	913.14
							11.9795	980.696	520.661	8.3857	480.427	1006.9	8.3857	1236.84	1174.61	8.8737	701.894	921.116
							12.0982	989.054	531.511	8.4687	484.299	1016.15	8.4687	1202.58	1179.92	8.9616	637.086	907.011
							12.2168	1022.18	519.453	8.5517	489.988	945.636	8.5517	1188.69	1156.62	9.0495	636.051	934.147
							12.3354	989.247	527.82	8.6348	504.377	932.233	8.6348	1184.74	1136.35	9.1373	674.673	1004.33
							12.454	985.502	516.586	8.7178	480.084	942.663	8.7178	1175.63	1087.79	9.2252	718.079	1140.79
							12.5726	987.948	515.101	8.8008	445.949	893.145	8.8008	1170.12	1076.62	9.313	708.731	1280.54
							12.6912	982.557	499.3	8.8838	417.235	850.849	8.8838	1158.37	1101.12	9.4009	766.066	1351.15
							12.8098	971.623	497.422	8.9669	414.554	897.117	8.9669	1150.16	1117.8	9.4888	762.818	1411.02
							12.9284	975.206	517.294	9.0499	398.749	901.322	9.0499	1153.23	1159.61	9.5766	725.805	1389.87
							13.047	982.48	514.839	9.1329	405.411	911.422	9.1329	1180.62	1166.72	9.6645	742.268	1414.83
							13.1656	1024.09	511.965	9.216	409.264	907.532	9.216	1210.38	1190.84	9.7523	830.201	1428.08
							13.2843	1055.75	510.216	9.299	424.392	916.552	9.299	1252.11	1177.8	9.8402	880.129	1415.26
							13.4029	1106.38	507.73	9.382	438.758	994.682	9.382	1276.38	1137.48	9.928	889.79	1537.03
							13.5215	1140.66	534.604	9.465	441.549	985.393	9.465	1290.37	1147.27	10.0159	863.347	1685.7
							13.6401	1091.19	540.557	9.5481	436.57	963.199	9.5481	1301.96	1121.84	10.1038	861.686	1800.93
							13.7587	1107.72	560.77	9.6311	411.421	938.53	9.6311	1236.16	1057.82	10.1916	834.474	1842.58
							13.8773	1139.51	608.546	9.7141	404.67	940.404	9.7141	1163.57	1027.32	10.2795	822.256	1799.65
							13.9959	1191.45	632.501	9.7971	407.736	938.824	9.7971	1096.92	1013.33	10.3673	821.884	1770.68
							14.1145	1191.58	687.98	9.8802	437.485	959.38	9.8802	1086.45	984.826	10.4552	813.472	1812.32
							14.2331	1174.34	726.115	9.9632	451.911	1003.75	9.9632	1130.69	953.637	10.5431	874.655	1878.85
							14.3517	1126.84	767.771	10.0462	481.738	970.448	10.0462	1171.65	913.528	10.6309	984.343	2079.19
							14.4703	1118.11	776.853	10.1292	489.112	980.867	10.1292	1190.51	900.03	10.7188	1168.88	2482.13
							14.589	1072.85	832.039	10.2123	492.901	975.008	10.2123	1163.45	872.839	10.8066	1358.2	2699.47
							14.7076	1079.69	836.895	10.2953	503.836	1020.54	10.2953	1159.4	829.03	10.8945	1381.6	2987.92
							14.8262	1066.52	756.237	10.3783	498.109	1072.52	10.3783	1132.58	833.112	10.9824	1421.68	3079.61
							14.9448	1063.88	727.563	10.4613	487.923	1058.22	10.4613	1112.29	890.61	11.0702	1303.94	2908.71
							15.0634	1044.52	746.886	10.5444	469.251	1042.64	10.5444	1082.51	958.194	11.1581	1216.58	2513.51
							15.182	1044.03	734.633	10.6274	474.778	1059.88	10.6274	1049.2	1075.39	11.2459	1053.22	2182.41
							15.3006	1066.84	650.375	10.7104	487.42	1105.15	10.7104	1033.51	1226.77	11.3338	846.688	1898.44
							15.4192	972.221	611.229	10.7935	499.401	1057.17	10.7935	1062.8	1398.58	11.4216	719.049	1622.86
							15.5378	1045.85	603.746	10.8765	481.937	1094.75	10.8765	1062.25	1543.3	11.5095	617.531	1449.99
							15.6564	1083.58	605.095	10.9595	441.913	1041.73	10.9595	1067.04	1639.8	11.5974	631.157	1434.29
							15.7751	1057.84	621.446	11.0425	434.183	1040.12	11.0425	1087.83	1647.41	11.6852	627.361	1451.33
							15.8937	1077.01	622.263	11.1256	439.514	1024.54	11.1256	1141.44	1613.94	11.7731	613.918	1458.94
							16.0123	1055.48	628.87	11.2086	444.513	1085.86	11.2086	1171.86	1509.42	11.8609	578.042	1453.96
							16.1309	1095.29	621.885	11.2916	458.102	1051.02	11.2916	1147.44	1360.59	11.9488	648.919	1469.16
							16.2495	1067.25	620.892	11.3746	458.557	1025.92	11.3746	1194.64	1246.15	12.0367	699.167	1476.66
							16.3681	1104.62	609.801	11.4577	460.394	1067.82	11.4577	1212.7	1204.81	12.1245	736.015	1439.84
							16.4867	1082.72	608.724	11.5407	443.658	1117.43	11.5407	1212.59	1194.56	12.2124	690.759	1447.25
							16.6053	1041.29	571.998	11.6237	419.914	1079.24	11.6237	1194.91	1201.7	12.3002	642.343	1409.5
							16.7239	1025.04	605.481	11.7067	405.861	1062.94	11.7067	1203.67	1254.58	12.3881	617	1394.01
							16.8425	1073.35	689.342	11.7898	377.203	1071.85	11.7898	1125.15	1328.22	12.476	615.222	1408.55
							16.9611	1071.63	763.558	11.8728	347.757	1042.25	11.8728	1065.06	1447.66	12.5638	664.512	1431.85
							17.0798	1093.01	771.708	11.9558	338.854	1040.24	11.9558	1024.79	1508.32	12.6517	682.985	1432.77
							17.1984	1064.35	731.904	12.0389	346.243	1094.13	12.0389	998.24	1570.16	12.7395	677.574	1392.15
							17.317	1058.19	623.359	12.1219	357.041	1147.69	12.1219	1001.89	1567.82	12.8274	694.983	1388.13
							17.4356	1132.81	557.428	12.2049	365.491	1234.67	12.2049	1018.89	1503.93	12.9152	640.267	1423.06
							17.5542	1148.68	557.859	12.2879	358.559	1364.04	12.2879	1024	1400.45	13.0031	698.21	1420.51
							17.6728	1151.5	575.162	12.371	336.88	1498.88	12.371	1012.9	1338.38	13.091	698.008	1407.29
							17.7914	1122.22	620.08	12.454	326.654	1637.88	12.454	1001.93	1282.52	13.1788	708.649	1436.03
							17.91	1164.56	652.729	12.537	303.159	1752.88	12.537	1014.31	1193.69	13.2667	729.448	1353.41
							18.0286	1202.43	695.315	12.62	296.09	1821.74	12.62	1000.35	1133.91	13.3545	724.106	1346.38
							18.1472	1339.51	703.249	12.7031	294.371	1849.92	12.7031	1005.37	1104.85	13.4424	718.596	1390.42
							18.2658	1372.96	676.811	12.7861	287.822	1778.48	12.7861	1012.07	1099.5	13.5303	684.071	1336.86
							18.3845	1379.72	669.033	12.8691	279.286	1659.43	12.8691	966.447	1116.02	13.6181	707.951	1348.11
							18.5031	1315.96	710.232	12.9521	290.546	1513.59	12.9521	969.548	1148.21	13.706	690.404	1314
							18.6217	1198.85	779.903	13.0352	296.87	1372.45	13.0352	938.345	1193.37	13.7938	641.597	1328.67
							18.7403	1131.91	843.598	13.1182	295.734	1168.78	13.1182	888.59	1270.78	13.8817	663.006	1302.25
							18.8589	1139.77	840.009	13.2012	271.42	1038.88	13.2012	830.335	1360.36	13.9696	651.094	1336.46
							18.9775	1120.43	833.587	13.2843	256.237	924.613	13.2843	801.645	1393.2	14.0574	681.692	1355.96
							19.0961	1135.42	786.709	13.3673	239.902	887.272	13.3673	779.378	1445.01	14.1453	650.72	1344.42
							19.2147	1180.18	762.249	13.4503	216.329	821.196	13.4503	758.751	1393.02	14.2331	701.725	1368.7
							19.3333	1159.55	697.471	13.5333	217.559	830.403	13.5333	755.345	1340.96	14.321	726.062	1398.77
							19.4519	1088.71	680.773	13.6164	206.498	794.118	13.6164	745.983	1355.58	14.4088	704.61	1377.95
							19.5706	1054.82	702.617	13.6994	207.284	828.475	13.6994	746.219	1403.77	14.4967	725.594	1301.67
							19.6892	1056.95	716.844	13.7824	202.693	842.115	13.7824	751.054	1526.23	14.5846	766.102	1302.95
							19.8078	1106.78	729.006	13.8654	211.94	902.216	13.8654	752.964	1548.03	14.6724	732.573	1230.46
							19.9264	1110.86	756.516	13.9485	220.596	983.227	13.9485	774.771	1596.43	14.7603	678.264	1207.51
							20.045	1105.69	770.742	14.0315	233.88	1148.13	14.0315	782.476	1624.88	14.8481	690.857	1170.76
							20.1636	1081.34	786.32	14.1145	253.784	1313	14.1145	754.047	1662.93	14.936	679.847	1158.16
							20.2822	1069.93	781.661	14.1975	274.387	1499.84	14.1975	732.513	1650.64	15.0239	658.3	1195.44
							20.4008	1084.14	787.868	14.2806	279.462	1662.68	14.2806	734.945	1667.45	15.1117	678.656	1153.4
							20.5194	1155.99	768.074	14.3636	272.907	1651.2	14.3636	698.642	1702.86	15.1996	677.82	1163.98
							20.638	1159.32	707.333	14.4466	271.698	1671.81	14.4466	685.853	1733.52	15.2874	654.884	1198.46
							20.7566	1182.41	716.354	14.5297	265.142	1648.3	14.5297	657.925	1743.33	15.3753	600.365	1271.94
							20.8753	1124.87	716.712	14.6127	269.599	1539.35	14.6127	641.587	1745.37	15.4632	615.92	1304.13
							20.9939	1025.42	744.209	14.6957	263.298	1451.66	14.6957	652.668	1701.79	15.551	584.423	1302.45
							21.1125	968.68	736.033	14.7787	259.961	1362.09	14.7787	656.387	1639.18	15.6389	601.028	1344.82
							21.2311	944.621	753.907	14.8618	273.658	1304.77	14.8618	667.262	1634.22	15.7267	621.939	1343.21
							21.3497	921.797	768.275	14.9448	321.951	1314.62	14.9448	693.975	1716.11	15.8146	594.891	1318.77
							21.4683	915.141	736.069	15.0278	352.815	1414.33	15.0278	695.238	1877.85	15.9024	580.862	1267.95
							21.5869	876.208	655.673	15.1108	338.61	1505.4	15.1108	725.508	2098.86	15.9903	594.492	1304.91
							21.7055	888.914	652.722	15.1939	323.215	1530.4	15.1939	733.018	2323.62	16.0782	631.404	1489.72
							21.8241	875.596	681.811	15.2769	306.495	1619.66	15.2769	725.72	2399.28	16.166	739.951	1710.01
							21.9427	862.07	679.451	15.3599	313.595	1740.16	15.3599	765.244	2364.12	16.2539	849.914	1961.54
							22.0613	914.925	703.443	15.4429	318.194	1834.68	15.4429	795.495	2208.08	16.3417	1300.87	2395.6
							22.18	917.855	648.01	15.526	346.677	1895.43	15.526	845.17	2081.54	16.4296	1894.62	2934
							22.2986	897.482	645.737	15.609	354.861	1886.46	15.609	851.642	1918.66	16.5175	2004.98	3188.6
							22.4172	898.624	666.431	15.692	358.603	1771.79	15.692	852.76	1862.72	16.6053	1763.9	3030.88
							22.5358	866.624	693.026	15.7751	345.566	1664.15	15.7751	824.441	1938.82	16.6932	1349.33	2686.22
							22.6544	764.86	743.083	15.8581	318.268	1590.39	15.8581	803.141	2074.76	16.781	995.964	2332.23
							22.773	685.838	743.293	15.9411	293.127	1574.48	15.9411	793.516	2208.37	16.8689	845.816	2096.45
							22.8916	664.594	708.858	16.0241	280.451	1655.54	16.0241	784.18	2362.05	16.9568	751.63	1953.94
							23.0102	688.677	691.308	16.1072	261.878	1796.63	16.1072	751.684	2426.69	17.0446	709.134	1842.49
							23.1288	668.44	693.649	16.1902	242.533	1897.65	16.1902	769.046	2384.78	17.1325	650.512	1699.46
							23.2474	688.083	695.034	16.2732	242.938	1907.99	16.2732	736.289	2210.3	17.2203	638.019	1526.41
							23.3661	690.647	665.262	16.3562	236.263	1936.85	16.3562	695.681	1935.48	17.3082	553.024	1327.47
							23.4847	677.233	666.55	16.4393	234.237	1992.4	16.4393	632.54	1743.36	17.396	507.818	1276.87
							23.6033	642.017	668.739	16.5223	241.146	2041.27	16.5223	596.919	1674.52	17.4839	517.313	1206.51
							23.7219	624.434	695.337	16.6053	244.232	2053.69	16.6053	574.335	1641.86	17.5718	519.727	1232.07
							23.8405	585.792	737.033	16.6883	254.807	1931.45	16.6883	553.83	1621.45	17.6596	610.951	1301.08
							23.9591	532.968	788.551	16.7714	277.319	1878.29	16.7714	554.355	1591.8	17.7475	651.199	1346.82
							24.0777	538.288	792.05	16.8544	281.276	1862.08	16.8544	567.107	1547.75	17.8353	665.782	1412.53
							24.1963	510.767	766.925	16.9374	276.344	1778.99	16.9374	558.458	1496.02	17.9232	709.109	1420.34
							24.3149	495.578	801.442	17.0204	275.875	1721.18	17.0204	589.608	1488.27	18.0111	673.172	1336.98
							24.4335	480.562	815.207	17.1035	281.927	1683.44	17.1035	622.871	1519.08	18.0989	653.331	1317
							24.5521	484.677	843.986	17.1865	287.43	1621.93	17.1865	663.104	1557.1	18.1868	614.211	1315.9
							24.6708	509.815	908.942	17.2695	268.115	1508.58	17.2695	732.249	1643.28	18.2746	621.311	1282.57
							24.7894	514.803	952.418	17.3526	252.901	1464.92	17.3526	759.115	1693.08	18.3625	609.296	1272.53
							24.908	518.49	926.614	17.4356	243.729	1413.84	17.4356	810.513	1747.73	18.4504	624.086	1267.31
							25.0266	494.761	958.211	17.5186	242.968	1375.22	17.5186	842.709	1777.43	18.5382	664.555	1282.31
							25.1452	500.121	1028.54	17.6016	234.185	1396.48	17.6016	864.644	1885.98	18.6261	736.702	1312.92
							25.2638	540.743	1025.21	17.6847	228.749	1409.31	17.6847	880.589	1983.81	18.7139	740.148	1269.42
							25.3824	579.035	974.56	17.7677	235.248	1419.62	17.7677	870.969	2087.32	18.8018	779.33	1232.82
							25.501	632.836	911.535	17.8507	245.22	1401.17	17.8507	859.26	2195.6	18.8896	826.896	1244.38
							25.6196	695	859.17	17.9337	258.083	1431.21	17.9337	897.481	2241.89	18.9775	838.198	1256.49
							25.7382	749.333	805.313	18.0168	256.594	1443.26	18.0168	910.507	2302.61	19.0654	872.619	1244.84
							25.8568	717.28	783.779	18.0998	245.542	1380.56	18.0998	890.559	2402.19	19.1532	793.759	1268.15
							25.9755	729.835	799.76	18.1828	235.595	1367.01	18.1828	879.391	2481.71	19.2411	713.124	1243.26
							26.0941	704.322	853.328	18.2658	223.019	1277.42	18.2658	850.467	2516.25	19.3289	736.559	1268.68
							26.2127	609.13	981.203	18.3489	230.795	1233.42	18.3489	813.109	2498.23	19.4168	702.025	1278.71
							26.3313	580.997	1029.45	18.4319	252.61	1226.55	18.4319	747.254	2350.65	19.5047	701.859	1272.56
							26.4499	558.152	1017.17	18.5149	243.821	1210.39	18.5149	667.3	2274.33	19.5925	714.844	1157.39
							26.5685	492.303	992.868	18.598	237.894	1219.67	18.598	614.197	2169.33	19.6804	672.647	1152.26
							26.6871	500.657	1022.65	18.681	231.862	1303.51	18.681	553.025	2074.42	19.7682	733.553	1146.82
							26.8057	529.741	1047.9	18.764	227.669	1313.24	18.764	523.775	1934.76	19.8561	748.248	1193.02
							26.9243	554.657	1072.55	18.847	238.497	1435.92	18.847	514.896	1859.55	19.944	799.533	1194.31
							27.0429	582.277	1111.19	18.9301	257.874	1435.75	18.9301	512.507	1792.87	20.0318	839.033	1265.89
							27.1616	576.071	1095.33	19.0131	274.603	1471.81	19.0131	510.575	1730.58	20.1197	809.955	1266.95
							27.2802	560.354	1086.46	19.0961	280.887	1507.42	19.0961	490.808	1711.02	20.2075	800.248	1324.66
							27.3988	506.819	1123.43	19.1791	283.599	1536.46	19.1791	507.493	1742.36	20.2954	737.615	1307.77
							27.5174	528.835	1161.77	19.2622	273.859	1416.35	19.2622	522.861	1786.97	20.3832	700.573	1317.38
							27.636	525.46	1117.59	19.3452	261.749	1371.51	19.3452	537.159	1846.15	20.4711	722.094	1372.68
							27.7546	496.593	1066.17	19.4282	251.58	1371.69	19.4282	556.728	1885.1	20.559	723.351	1342.6
							27.8732	472.053	1086.23	19.5112	251.79	1245.12	19.5112	571.044	1917.1	20.6468	707.251	1345.84
							27.9918	511.269	1194.35	19.5943	264.297	1240.99	19.5943	535.16	1941.78	20.7347	684.772	1260.55
							28.1104	533.208	1356.96	19.6773	273.07	1203.59	19.6773	512.733	1936.09	20.8225	674.945	1299.18
							28.229	559.752	1526.7	19.7603	301.912	1224.42	19.7603	490.591	1938.67	20.9104	669.15	1312.84
							28.3476	563.855	1620.03	19.8434	328.725	1310.01	19.8434	457.776	1942.72	20.9983	629.035	1283.02
							28.4663	561.008	1542.46	19.9264	333.814	1307.14	19.9264	464.461	1943.71	21.0861	646.323	1318.84
							28.5849	525.634	1440.54	20.0094	318.99	1308.64	20.0094	454.726	1901.46	21.174	665.816	1363.75
							28.7035	480.772	1336.49	20.0924	306.911	1335.43	20.0924	435.666	1846.25	21.2618	642.158	1388.3
							28.8221	475.526	1269.08	20.1755	284.187	1319.88	20.1755	401.704	1792.28	21.3497	611.536	1387.46
							28.9407	516.393	1303.61	20.2585	280.753	1282.75	20.2585	399.442	1774.03	21.4376	638.834	1410.89
							29.0593	472.95	1300.29	20.3415	276.317	1229.9	20.3415	407.366	1762.88	21.5254	627.824	1369.38
							29.1779	453.449	1250.22	20.4245	278.21	1259.24	20.4245	421.483	1784.67	21.6133	655.025	1329.08
							29.2965	443.878	1157.62	20.5076	286.382	1227.91	20.5076	421.485	1810.16	21.7011	648.124	1365.64
							29.4151	384.295	1069.61	20.5906	304.935	1162.94	20.5906	432.601	1870.11	21.789	745.277	1425.67
							29.5337	366.314	995.286	20.6736	322.717	1207.03	20.6736	439.964	1901.73	21.8768	766.159	1409.29
							29.6524	371.962	1006.81	20.7566	348.183	1171.75	20.7566	438.197	1982.46	21.9647	780.981	1347.35
							29.771	382.608	1046.51	20.8397	349.582	1207.74	20.8397	440.836	2018.34	22.0526	737.763	1346.73
							29.8896	418.318	1076.35	20.9227	340.28	1201.73	20.9227	434.407	2032.17	22.1404	768.939	1337.05
							30.0082	414.298	1108.61	21.0057	362.214	1212.64	21.0057	433.692	1970.88	22.2283	659.172	1278.7
							30.1268	428.165	1085.31	21.0888	367.848	1227.28	21.0888	453.912	1853.35	22.3161	610	1360.11
							30.2454	347.696	1091.43	21.1718	376.765	1226.37	21.1718	473.736	1817.58	22.404	675.294	1360.01
							30.364	322.218	1018.34	21.2548	365.068	1217.43	21.2548	493.124	1801.85	22.4919	658.538	1450.63
							30.4826	320.7	961.239	21.3378	327.893	1220.26	21.3378	496.372	1771.28	22.5797	710.454	1526.51
							30.6012	321.216	888.91	21.4209	301.917	1233.59	21.4209	527.943	1767.4	22.6676	823.85	1721.49
							30.7198	341.878	863.676	21.5039	294.111	1319.35	21.5039	557.518	1821.49	22.7554	1252.13	2097.56
							30.8384	323.757	853.786	21.5869	290.727	1463.04	21.5869	597.781	1844.23	22.8433	1749.45	2588.29
							30.9571	308.114	909.014	21.6699	277.446	1632.95	21.6699	619.169	1872.84	22.9312	2099.92	2945.03
							31.0757	309.719	970.57	21.753	278.331	1722.13	21.753	623.289	1885.6	23.019	2343.99	3320.67
							31.1943	324.748	943.893	21.836	279.721	1813.72	21.836	575.565	1949.14	23.1069	2285.25	3285.82
							31.3129	305.738	893.323	21.919	291.441	1835.57	21.919	530.663	2022.42	23.1947	1971.84	2945.14
							31.4315	286.888	825.158	22.002	317.56	1732.59	22.002	506.465	2119.59	23.2826	1713.32	2546.92
							31.5501	275.73	731.255	22.0851	345.242	1574.21	22.0851	529.536	2237.72	23.3704	1524.4	2125.05
							31.6687	282.033	686.475	22.1681	460.149	1576.31	22.1681	542.436	2340.68	23.4583	1413.53	1926.88
							31.7873	282.233	700.583	22.2511	797.393	1739.99	22.2511	563.15	2389.26	23.5462	1334.8	1847.44
							31.9059	266.117	743.346	22.3342	1260.51	2004.76	22.3342	600.251	2335.19	23.634	1271.27	1787.61
							32.0245	271.062	750.001	22.4172	1422.89	2172.88	22.4172	601.321	2263.43	23.7219	1165.34	1662.02
							32.1431	267.598	719.657	22.5002	1323.24	2100.29	22.5002	650.961	2128.6	23.8097	1112.13	1627.26
							32.2618	273.33	718.587	22.5832	1067.59	1877.26	22.5832	680.754	1992.17	23.8976	1008.49	1492.84
							32.3804	284.458	731.105	22.6663	752.942	1678.11	22.6663	666.32	1786.3	23.9855	966.604	1439.7
							32.499	299.809	848.931	22.7493	629.007	1616.9	22.7493	643.435	1673.04	24.0733	935.407	1347.12
							32.6176	347.216	1034.47	22.8323	758.448	1756.13	22.8323	624.266	1633.34	24.1612	884.931	1304.5
							32.7362	310.131	1166.63	22.9153	997.733	1867.58	22.9153	619.122	1605.07	24.249	887.129	1340.91
							32.8548	299.557	1180.02	22.9984	1129.42	1965.46	22.9984	591.904	1653.67	24.3369	893.809	1270.41
							32.9734	290.332	1010.48	23.0814	1095.05	1996.51	23.0814	617.189	1706.34	24.4248	918.236	1346.82
							33.092	287.629	894.229	23.1644	922.83	1942.09	23.1644	588.057	1762.47	24.5126	887.839	1421.27
							33.2106	292.119	916.368	23.2474	723.489	1893.55	23.2474	595.911	1796.65	24.6005	845.565	1440.53
							33.3292	298.771	964.574	23.3305	778.366	1913.04	23.3305	603.498	1756.63	24.6883	864.346	1500.62
							33.4479	319.049	943.2	23.4135	971.17	2035.59	23.4135	612.25	1744.24	24.7762	812.316	1423.01
							33.5665	347.134	1028.15	23.4965	1039.24	2052.96	23.4965	634.992	1747.33	24.864	751.913	1396.45
							33.6851	356.671	1114.19	23.5795	934.5	1915.79	23.5795	642.39	1714.72	24.9519	730.268	1299.23
							33.8037	332.84	1164.19	23.6626	756.317	1816.36	23.6626	628.518	1671.08	25.0398	643.781	1201.81
							33.9223	309.905	1177.46	23.7456	625.902	1689.74	23.7456	602.69	1618.88	25.1276	625.551	1175.4
							34.0409	326.651	1198.34	23.8286	593.639	1636.7	23.8286	615.037	1629.86	25.2155	617.915	1205.09
							34.1595	336.385	1150.32	23.9117	619.386	1671.54	23.9117	596	1653.71	25.3033	598.765	1234.46
							34.2781	323.856	1092.48	23.9947	624.607	1671.51	23.9947	561.411	1612.19	25.3912	585.842	1274.38
							34.3967	360.181	996.502	24.0777	568.143	1596.36	24.0777	535.232	1529.06	25.4791	639.153	1307.45
							34.5153	387.695	930.147	24.1607	494.277	1547.52	24.1607	512.532	1401.34	25.5669	620.154	1337.27
							34.6339	430.319	922.894	24.2438	410.152	1498.39	24.2438	505.012	1295.32	25.6548	587.845	1361.73
							34.7526	456.059	939.13	24.3268	343.213	1461.72	24.3268	490.092	1260.39	25.7426	610.119	1370.02
							34.8712	485.224	938.598	24.4098	302.438	1389.73	24.4098	455.019	1243.48	25.8305	656.327	1296.24
							34.9898	459.947	983.236	24.4928	263.347	1347.13	24.4928	454.255	1264.21	25.9184	729.461	1301.24
							35.1084	449.051	1013.81	24.5759	255.608	1343.18	24.5759	474.04	1231.88	26.0062	760.002	1301.93
							35.227	409.156	1027.46	24.6589	230.891	1420.97	24.6589	460.187	1233.33	26.0941	765.157	1295.43
							35.3456	393.293	1054.37	24.7419	214.029	1373.85	24.7419	449.891	1198.61	26.1819	768.796	1390.17
							35.4642	427.406	1069.24	24.8249	217.442	1394.48	24.8249	438.235	1143.72	26.2698	850.078	1309.6
							35.5828	439.523	1083.42	24.908	202.263	1377.79	24.908	432.417	1149.39	26.3576	880.989	1288.93
							35.7014	446.342	1079.3	24.991	203.065	1417.43	24.991	454.022	1144.44	26.4455	807.494	1199.63
							35.82	459.601	1054.63	25.074	209.288	1379.81	25.074	458.955	1167.17	26.5334	809.188	1173.95
							35.9386	437.769	1002.79	25.1571	247.93	1418.74	25.1571	462.917	1188.31	26.6212	738.455	1121.68
							36.0573	465.926	1003.84	25.2401	343.189	1579.19	25.2401	456.667	1244.91	26.7091	640.865	1029.3
							36.1759	439.481	1067.22	25.3231	470.844	1643.66	25.3231	472.96	1278.59	26.7969	684.994	955.419
							36.2945	417.342	1087.53	25.4061	489.43	1632.18	25.4061	478.523	1294.96	26.8848	699.662	957.404
							36.4131	437.846	1091.53	25.4892	390.73	1534.75	25.4892	511.273	1267.4	26.9727	664.53	1011.26
							36.5317	419.312	1073.81	25.5722	275.849	1487.87	25.5722	535.177	1258.34	27.0605	760.447	1013.38
							36.6503	380.849	1046.42	25.6552	234.111	1466.87	25.6552	572.971	1224.36	27.1484	767.217	1024.13
							36.7689	421.187	1028.5	25.7382	212.616	1406.31	25.7382	602.284	1207.29	27.2362	861.441	994.412
							36.8875	413.238	1067.92	25.8213	216.897	1503.93	25.8213	594.483	1179.69	27.3241	898.431	948.134
							37.0061	460.385	1103.84	25.9043	221.008	1592.81	25.9043	575.633	1184.14	27.412	1017.07	945.197
							37.1247	499.929	1077.09	25.9873	238.127	1746.74	25.9873	533.548	1200.89	27.4998	1157.55	904.001
							37.2434	488.902	1113.21	26.0703	230.292	1853.48	26.0703	494.412	1203.52	27.5877	1248.6	919.347
							37.362	515.166	1081.45	26.1534	231.553	1902.33	26.1534	452.253	1295.78	27.6755	1256.01	892.33
							37.4806	517.465	1050.78	26.2364	218.536	1899.86	26.2364	454.688	1402.74	27.7634	1361.94	958.599
							37.5992	554.377	1041.7	26.3194	218.915	1935.15	26.3194	413.708	1495.09	27.8512	1426.75	981.278
							37.7178	573.733	1055.42	26.4025	227.553	1944.21	26.4025	400.159	1567.74	27.9391	1591.51	979.002
							37.8364	548.906	1046.87	26.4855	245.033	2069.6	26.4855	383.92	1540.69	28.027	1723.19	1006.91
							37.955	539.441	1044.52	26.5685	273.171	2048.26	26.5685	339.86	1365.23	28.1148	1813.89	999.28
							38.0736	521.035	1044.9	26.6515	301.733	2025.53	26.6515	313.402	1167.42	28.2027	1740.42	985.271
							38.1922	473.861	1043.77	26.7346	329.325	1922.65	26.7346	300.672	1003.19	28.2905	1700.83	938.688
							38.3108	462.868	1006.6	26.8176	343.65	1893.18	26.8176	288.095	918.949	28.3784	1693.2	875.045
							38.4294	484.717	1052.32	26.9006	336.611	1815.19	26.9006	249.067	879.081	28.4663	1539.66	815.021
							38.5481	502.223	1116.57	26.9836	322.351	1718.88	26.9836	233.081	811.263	28.5541	1465.1	752.242
							38.6667	453.628	1100.18	27.0667	307.231	1696.48	27.0667	228.044	769.661	28.642	1495.37	715.17
							38.7853	437.015	1060.62	27.1497	313.417	1517.34	27.1497	227.823	744.957	28.7298	1359.65	662.074
							38.9039	415.206	1001.81	27.2327	313.87	1491.3	27.2327	230.42	694.554	28.8177	1416.39	673.723
							39.0225	394.342	933.684	27.3157	318.792	1493.2	27.3157	244.003	634.117	28.9056	1492.27	697.715
							39.1411	377.247	922.643	27.3988	305.301	1340.83	27.3988	244.022	609.003	28.9934	1551.54	714
							39.2597	373.867	935.544	27.4818	283.195	1282.99	27.4818	252.606	580.322	29.0813	1577.89	687.41
							39.3783	371.929	987.526	27.5648	260.993	1158.31	27.5648	265.173	553.03	29.1691	1552.2	725.664
							39.4969	318.178	994.182	27.6479	248.21	1103.45	27.6479	268.453	535.012	29.257	1493.14	801.232
							39.6155	310.879	964.24	27.7309	246.793	1061.43	27.7309	274.353	545.082	29.3448	1595.89	842.662
							39.7341	297.452	977.107	27.8139	243.107	999.754	27.8139	277.49	548.519	29.4327	1743.45	850.416
							39.8528	267.972	1001.15	27.8969	239.664	927.735	27.8969	286.737	557.373	29.5206	1803.85	852.832
							39.9714	266.693	1079.54	27.98	222.33	874.162	27.98	289.003	542.752	29.6084	1851.38	742.012
							40.09	260.709	1130.64	28.063	197.473	831.219	28.063	301.391	555.277	29.6963	1805.58	696.031
							40.2086	249.172	1108.77	28.146	172.936	796.129	28.146	315.708	545.314	29.7841	1707.23	642.806
							40.3272	247.71	1094.15	28.229	147.444	728.927	28.229	345.05	524.151	29.872	1619.68	580.685
							40.4458	228.869	1067.8	28.3121	125.704	659.25	28.3121	375.15	541.104	29.9599	1595.77	558.424
							40.5644	207.702	979.774	28.3951	109.969	621.735	28.3951	380.202	526.654	30.0477	1574.99	539.596
							40.683	231.939	963.771	28.4781	100.082	630.18	28.4781	365.487	508.601	30.1356	1516.55	533.117
							40.8016	295.535	995.62	28.5611	87.383	593.378	28.5611	338.787	510.286	30.2234	1560.25	529.889
							40.9202	313.993	983.118	28.6442	81.769	515.825	28.6442	308.353	490.35	30.3113	1535.51	515.346
							41.0389	339.068	1000.34	28.7272	71.402	491.827	28.7272	278.325	490.37	30.3992	1325.86	516.86
							41.1575	347.966	1006.72	28.8102	63.396	452.787	28.8102	248.961	475.476	30.487	1138.53	513.03
							41.2761	328.42	997.34	28.8933	65.284	419.083	28.8933	234.545	492.077	30.5749	948.337	493.394
							41.3947	291.354	1014.82	28.9763	64.867	413.801	28.9763	230.231	482.632	30.6627	842.638	479.705
							41.5133	301.351	975.53	29.0593	65.046	395.491	29.0593	223.362	482.889	30.7506	781.72	443.503
							41.6319	311.381	995.49	29.1423	66.049	353.122	29.1423	216.571	478.707	30.8384	697.19	410.725
							41.7505	284.555	986.039	29.2254	64.75	354.587	29.2254	215.74	464.322	30.9263	655.552	377.436
							41.8691	295.902	1060.36	29.3084	64.79	335.651	29.3084	213.68	477.15	31.0142	574.43	319.645
							41.9877	259.073	1059.65	29.3914	63.927	316.537	29.3914	232.357	468.477	31.102	469.444	267.264
							42.1063	253.399	1068.47	29.4744	58.958	297.628	29.4744	238.792	443.543	31.1899	322.736	230.465
							42.2249	232.696	1063.19	29.5575	54.018	291.795	29.5575	227.314	445.992	31.2777	245.434	190.217
							42.3436	223.187	1116.33	29.6405	53.882	273.775	29.6405	224.775	433.584	31.3656	160.477	172.344
							42.4622	213.636	1197.87	29.7235	54.29	307.209	29.7235	221.489	419.018	31.4535	112.684	153.009
							42.5808	232.041	1168.24	29.8065	56.649	280.499	29.8065	211.17	404.975	31.5413	79.872	129.093
							42.6994	240.733	1070.94	29.8896	53.074	254.939	29.8896	187.047	384.013	31.6292	59.086	110.984
							42.818	261.528	987.444	29.9726	52.548	263.583	29.9726	177.623	375.325	31.717	47.156	98.611
							42.9366	247.771	947.607	30.0556	51.068	262.745	30.0556	167.081	394.515	31.8049	23.805	87.227
							43.0552	233.683	935.932	30.1386	48.275	272.64	30.1386	152.815	396.749	31.8927	17.608	80.574
							43.1738	246.579	944.732	30.2217	48.504	264.888	30.2217	142.715	389.69	31.9806	23.949	95.504
							43.2924	227.181	911.241	30.3047	49.086	268.984	30.3047	140.832	398.098	32.0685	26.545	96.542
							43.411	242.583	929.688	30.3877	44.282	256.364	30.3877	147.613	399.864	32.1563	23.514	100.586
							43.5297	242.065	982.893	30.4708	43.861	264.18	30.4708	141.511	393.998	32.2442	16.567	106.709
							43.6483	252.373	1008.77	30.5538	39.933	256.937	30.5538	149.671	395.483	32.332	29.88	137.24
							43.7669	275.757	1036.45	30.6368	42.246	263.205	30.6368	172.626	389.03	32.4199	30.22	159.902
							43.8855	314.38	1043.09	30.7198	41.082	255.318	30.7198	187.895	396.361	32.5078	30.385	194.554
							44.0041	305.584	1005.8	30.8029	38.731	253.903	30.8029	187.795	402.28	32.5956	37.696	191.97
							44.1227	271.441	996.93	30.8859	41.259	250.48	30.8859	187.998	415.596	32.6835	25.131	187.155
							44.2413	275.527	1000.04	30.9689	45.727	233.346	30.9689	202.451	410.463	32.7713	18.169	143.302
							44.3599	286.594	971.581	31.0519	42.749	243.044	31.0519	199.689	425.832	32.8592	18.048	117.866
							44.4785	268.937	963.389	31.135	44.121	236.202	31.135	203.046	455.849	32.9471	17.213	94.869
							44.5971	250.792	944.993	31.218	47.618	238.345	31.218	210.073	479.124	33.0349	12.011	70.266
							44.7157	234.387	923.131	31.301	51.236	247.6	31.301	209.85	484.98	33.1228	7.814	46.153
							44.8344	257.402	929.695	31.384	50.731	265.363	31.384	224.667	498.904	33.2106	7.086	28.831
							44.953	265.799	981.225	31.4671	46.55	250.072	31.4671	231.021	479.973	33.2985	5.736	22.536
							45.0716	281.427	1033.53	31.5501	56.895	247.144	31.5501	228.688	470.501	33.3863	3.02	21.416
							45.1902	285.499	1032.59	31.6331	62.92	260.75	31.6331	242.952	469.655	33.4742	3.379	23.433
							45.3088	282.439	1035.46	31.7162	69.733	255.628	31.7162	238.391	447.862	33.5621	3.407	19.148
							45.4274	261.85	1058.62	31.7992	73.749	285.482	31.7992	240.129	469.326	33.6499	1.247	16.182
							45.546	294.282	1201.72	31.8822	75.898	274.666	31.8822	260.272	487.205	33.7378	0.759	12.746
							45.6646	333.276	1318.92	31.9652	74.603	278.055	31.9652	278.763	503.763	33.8256	1.397	14.132
							45.7832	349.368	1470.2	32.0483	72.607	266.809	32.0483	319.229	531.675	33.9135	3.04	13.97
							45.9018	346.419	1479.99	32.1313	66.334	281.265	32.1313	364.773	564.475	34.0014	1.934	12.809
							46.0204	380.603	1380.09	32.2143	60.978	241.846	32.2143	389.819	597.849	34.0892	0.816	10.748
							46.1391	385.36	1271.2	32.2973	63.47	268.531	32.2973	428.447	628.489	34.1771	0.795	12.772
							46.2577	324.219	1239.15	32.3804	59.986	285.589	32.3804	503.13	674.055	34.2649	1.875	12.255
							46.3763	320.62	1350.95	32.4634	64.598	282.008	32.4634	544.025	756.876	34.3528	0.137	10.56
							46.4949	294.379	1517.21	32.5464	64.18	280.471	32.5464	590.419	809.072	34.4407	0.876	8.873
							46.6135	268.705	1761.17	32.6294	62.502	261.136	32.6294	646.294	819.175	34.5285	0.18	10.217
							46.7321	255.653	1829.58	32.7125	65.596	279.292	32.7125	687.927	813.435	34.6164	0.314	11.061
							46.8507	226.665	1706.62	32.7955	68.16	288.644	32.7955	700.578	772.048	34.7042	1.611	10.358
							46.9693	245.123	1444.42	32.8785	69.826	287.535	32.8785	692.612	763.33	34.7921	0.323	9.457
							47.0879	246.229	1170.86	32.9616	67.999	285.272	32.9616	713.983	786.833	34.88	0.375	11.224
							47.2065	260.539	1079.16	33.0446	68.456	285.064	33.0446	728.374	791.704	34.9678	1.026	10.314
							47.3252	286.614	1056.1	33.1276	63.971	273.466	33.1276	746.065	828.328	35.0557	0.143	9.702
							47.4438	307.26	1059.51	33.2106	63.653	272.404	33.2106	787.668	829.723	35.1435	0.589	10.823
							47.5624	334.259	1030.47	33.2937	65.37	279.343	33.2937	830.85	857.215	35.2314	0.469	8.533
							47.681	320.386	990.223	33.3767	58.205	296.276	33.3767	896.582	873.839
							47.7996	305.441	957.788	33.4597	53.727	297.34	33.4597	947.448	892.89
							47.9182	321.245	987.172	33.5427	50.834	263.884	33.5427	985.435	955.372
							48.0368	366.793	1018.08	33.6258	54.665	262.022	33.6258	1051.69	1035.87
							48.1554	418.826	1084.34	33.7088	55.32	247.458	33.7088	1088.83	1139.31
							48.274	533.142	1212.25	33.7918	52.832	246.675	33.7918	1127.52	1244.99
							48.3926	547.058	1420.99	33.8748	51.624	265.859	33.8748	1147.51	1347.81
							48.5112	585.18	1581.63	33.9579	50.256	246.295	33.9579	1111.8	1396.35
							48.6299	587.848	1564.72	34.0409	50.716	236.997	34.0409	1080.41	1406.43
							48.7485	583.011	1465.35	34.1239	50.615	247.393	34.1239	1121.34	1323.21
							48.8671	558.689	1306.1	34.207	56.942	237.466	34.207	1150.72	1229.04
							48.9857	541.736	1279.91	34.29	54.199	248.599	34.29	1171.23	1161.94
							49.1043	569.936	1356.59	34.373	54.39	224.28	34.373	1160.06	1071.37
							49.2229	525.169	1456.3	34.456	55.926	218.149	34.456	1147.78	1049.85
							49.3415	487.649	1534.69	34.5391	58.319	236.061	34.5391	1122.65	1026.97
							49.4601	485.979	1506.97	34.6221	59.69	278.538	34.6221	1093.15	979.167
							49.5787	501.675	1362.46	34.7051	61.794	245.916	34.7051	1056.83	956.642
							49.6973	499.678	1321.95	34.7881	58.974	249.931	34.7881	1006.02	950.141
							49.8159	477.573	1389.44	34.8712	57.579	234.547	34.8712	1001.55	995.577
							49.9346	472.182	1450.24	34.9542	53.23	243.978	34.9542	1045.83	1038.02
							50.0532	469.17	1518.18	35.0372	51.263	269.739	35.0372	1072.53	1094.44
							50.1718	474.023	1538.73	35.1202	48.194	271.827	35.1202	1139.79	1137.16
							50.2904	478.163	1522.51	35.2033	51.672	269.962	35.2033	1236.83	1130.1
							50.409	455.425	1552.66	35.2863	52.812	242.503	35.2863	1399.21	1135.82
							50.5276	483.246	1633.98	35.3693	50.189	252.866	35.3693	1536	1087.86
							50.6462	464.021	1664.25	35.4524	47.757	266.377	35.4524	1631.95	1070.59
							50.7648	477.011	1750.2	35.5354	46.241	231.971	35.5354	1766.1	1002.21
							50.8834	481.193	1734.78	35.6184	48.908	238.91	35.6184	1873.34	938.298
							51.002	493.232	1637.55	35.7014	52.57	244.423	35.7014	1979.17	896.927
							51.1207	529.728	1488.72	35.7845	54.691	260.748	35.7845	2015.41	863.137
							51.2393	534.227	1432.26	35.8675	56.478	278.183	35.8675	2145.67	875.196
							51.3579	503.253	1466.94	35.9505	63.243	262.746	35.9505	2244.21	840.98
							51.4765	533.069	1560.72	36.0335	66.194	302.257	36.0335	2262.22	855.633
							51.5951	537.556	1589.03	36.1166	69.794	306.706	36.1166	2235.91	826.911
							51.7137	492.552	1614.31	36.1996	84.727	329.312	36.1996	2250.61	860.011
							51.8323	527.456	1573.97	36.2826	88.287	329.274	36.2826	2321.64	948.955
							51.9509	616.724	1402.23	36.3656	96.232	318.746	36.3656	2428.4	1047.9
							52.0695	658.02	1303.5	36.4487	107.478	339.99	36.4487	2629.44	1127.36
							52.1881	713.486	1213.33	36.5317	120.92	341.228	36.5317	2898.89	1236.34
							52.3067	724.144	1144.57	36.6147	136.304	356.132	36.6147	3157.1	1295.93
							52.4254	695.203	1092.48	36.6978	145.129	383.235	36.6978	3264.25	1282.32
							52.544	655.715	1085.95	36.7808	166.158	430.85	36.7808	3259.63	1217.09
							52.6626	662.357	1127.1	36.8638	172.679	433.533	36.8638	3094.17	1121.03
							52.7812	706.566	1192.42	36.9468	182.521	434.324	36.9468	2900.41	996.325
							52.8998	735.473	1251.1	37.0299	186.502	448.706	37.0299	2691.78	879.233
							53.0184	660.621	1387.51	37.1129	188.982	460.911	37.1129	2582.21	820.263
							53.137	617.854	1484.38	37.1959	198.558	491.241	37.1959	2637.17	793.17
							53.2556	623.803	1442.38	37.2789	216.856	497.916	37.2789	2730.22	795.227
							53.3742	647.829	1308.21	37.362	251.228	526.131	37.362	2873.95	826.302
							53.4928	643.132	1169.12	37.445	288.029	588.675	37.445	3073.14	859.843
							53.6115	567.009	1119.83	37.528	323.182	610.529	37.528	3083.86	846.604
							53.7301	502.324	1057.89	37.611	353.142	610.324	37.611	3004.24	856.728
							53.8487	542.883	1003.21	37.6941	370.77	639.419	37.6941	2820.34	856.712
							53.9673	528.501	1007.27	37.7771	378.074	616.38	37.7771	2730.63	844.864
							54.0859	538.536	1020.18	37.8601	354.228	620.903	37.8601	2700.8	831.974
							54.2045	586.383	1087.09	37.9431	302.962	576.808	37.9431	2691.23	825.875
							54.3231	580.777	1158.47	38.0262	260.214	541.227	38.0262	2680.33	793.579
							54.4417	575.156	1316.03	38.1092	215.611	474.989	38.1092	2591.75	802.321
							54.5603	572.75	1444.2	38.1922	186.678	452.791	38.1922	2449.5	774.51
							54.6789	645.734	1561.92	38.2753	157.621	415.371	38.2753	2225.06	680.41
							54.7975	654.387	1661.2	38.3583	142.497	385.124	38.3583	2057.18	606.612
							54.9162	659.338	1607.89	38.4413	122.117	368.921	38.4413	1982.36	544.233
							55.0348	670.83	1599.63	38.5243	115.661	358.065	38.5243	1957.33	518.625
							55.1534	686.832	1441	38.6074	107.227	329.447	38.6074	1936.08	504.976
							55.272	647.747	1319.02	38.6904	104.237	356.851	38.6904	1920.11	501.637
							55.3906	652.676	1288.33	38.7734	109.431	365.837	38.7734	1942.33	486.315
							55.5092	657.68	1398.81	38.8564	120.814	367.868	38.8564	1945.76	476.764
							55.6278	671.344	1551.62	38.9395	140.904	403.066	38.9395	1893.36	478.022
							55.7464	673.369	1577.53	39.0225	171.866	435.341	39.0225	1755.11	471.93
							55.865	682.733	1460.22	39.1055	225.102	486.682	39.1055	1567.53	441.607
							55.9836	661.064	1396.41	39.1885	329.439	591.953	39.1885	1375.9	379.336
							56.1022	703.789	1307.68	39.2716	473.954	731.914	39.2716	1172.28	332.72
							56.2209	645.856	1335.07	39.3546	664.797	863.691	39.3546	998.918	276.73
							56.3395	673.31	1300.78	39.4376	853.636	1029.69	39.4376	845.028	238.2
							56.4581	687.858	1255.86	39.5207	960.651	1193.47	39.5207	753.707	220.365
							56.5767	671.363	1258.38	39.6037	952.692	1231.94	39.6037	725.127	215.036
							56.6953	677.545	1355.26	39.6867	868.786	1141.04	39.6867	719.872	206.495
							56.8139	719.533	1426.14	39.7697	723.965	1041.74	39.7697	710.208	213.655
							56.9325	800.552	1565.75	39.8528	553.332	974.04	39.8528	654.171	209.631
							57.0511	814.073	1750.36	39.9358	444.536	907.397	39.9358	540.986	191.07
							57.1697	850.968	1847.29	40.0188	367.998	869.076	40.0188	414.529	189.344
							57.2883	946.769	1760.95	40.1018	322.191	828.985	40.1018	273.076	176.723
							57.407	1010.36	1574.71	40.1849	329.375	836.783	40.1849	194.491	154.388
							57.5256	1060.94	1358.19	40.2679	344.786	880.851	40.2679	145.245	143.946
							57.6442	976.31	1147.12	40.3509	347.684	962.278	40.3509	119.069	119.188
							57.7628	898.19	1045.05	40.4339	378.552	1023.99	40.4339	105.031	107.338
							57.8814	811.635	1000.69	40.517	373.612	988.23	40.517	83.935	93.964
							58	818.358	962.679	40.6	358.28	1013.66	40.6	72.21	76.848
							58.1186	798.413	954.525	40.683	339.348	923.867	40.683	61.233	71.845
							58.2372	863.181	964.258	40.7661	335.951	863.371	40.7661	51.03	62.048
							58.3558	844.969	996.958	40.8491	340.987	843.209	40.8491	40.029	49.84
							58.4744	867.456	1067.74	40.9321	329.773	785.879	40.9321	34.233	43.072
							58.593	839.606	1162.9	41.0151	310.076	755.757	41.0151	26.639	42.605
							58.7117	818.204	1246.36	41.0982	297.786	714.942	41.0982	23.139	37.225
							58.8303	833.683	1199.24	41.1812	285.538	706.88	41.1812	18.922	37.189
							58.9489	786.706	1085.61	41.2642	274.115	649.945	41.2642	18.781	35.932
							59.0675	777.371	1002.05	41.3472	275.595	615.725	41.3472	15.971	30.854
							59.1861	737.722	988.774	41.4303	301.31	610.648	41.4303	14.943	28.651
							59.3047	735.457	1040.53	41.5133	311.61	658.62	41.5133	13.38	28.41
							59.4233	758.985	1130.3	41.5963	325.326	694.708	41.5963	11.804	32.256
							59.5419	818.009	1268.96	41.6793	369.783	726.351	41.6793	10.402	24.66
							59.6605	850.535	1367.6	41.7624	410.61	782.563	41.7624	10.719	24
							59.7791	846.799	1455.85	41.8454	423.583	801.435	41.8454	11.616	22.556
							59.8977	903.144	1482.87	41.9284	408.338	858.925	41.9284	9.538	23.194
							60.0164	899.363	1376.16	42.0115	410.025	937.952	42.0115	10.106	24.331
							60.135	831.856	1239.94	42.0945	399.01	992.849	42.0945	9.413	20.545
							60.2536	755.025	1119.31	42.1775	400.768	1068.45	42.1775	7.311	20.679
							60.3722	715.295	1009.36	42.2605	399.43	1133.95	42.2605	7.453	22.253
							60.4908	730.121	1022.54	42.3436	404.86	1161.38	42.3436	8.335	18.267
							60.6094	734.528	1116.95	42.4266	406.647	1175.45	42.4266	8.69	19.72
							60.728	746.637	1136.24	42.5096	401.973	1098.8	42.5096	9.305	18.915
							60.8466	792.445	1099.65	42.5926	386.077	1042.96	42.5926	7.225	17.504
							60.9652	858.454	936.869	42.6757	373.928	1005.77	42.6757	7.681	15.138
							61.0838	986.85	760.047	42.7587	377.737	986.606	42.7587	7.454	15.213
							61.2025	1003.46	710.544	42.8417	370.699	961.958	42.8417	8.115	14.601
							61.3211	1050.83	703.004	42.9247	381.175	942.556	42.9247	8.091	12.907
							61.4397	1103.04	674.965	43.0078	378.158	902.46	43.0078	8.252	12.643
							61.5583	1131.94	670.248	43.0908	392.767	906.426	43.0908	7.217	11.312
							61.6769	1065.57	679.874	43.1738	419.522	935.927	43.1738	7.042	13.585
							61.7955	1061.58	710.266	43.2568	469.48	1007.27	43.2568	7.232	12.775
							61.9141	1017.91	693.595	43.3399	561.914	1139.06	43.3399	7.16	12.473
							62.0327	1025.68	674.078	43.4229	676.594	1229.73	43.4229	7.808	12.369
							62.1513	1049.52	639.707	43.5059	749.204	1242.73	43.5059	6.975	13.277
							62.2699	1105.74	634.712	43.589	813.169	1239.94	43.589	7.016	12.057
							62.3885	1226.81	641.586	43.672	851.823	1342.58	43.672	8.493	12.302
							62.5072	1349.66	654.577	43.755	888.12	1373.52	43.755	7.45	12.624
							62.6258	1382.2	621.795	43.838	947.765	1468.78	43.838	7.691	11.372
							62.7444	1284	609.78	43.9211	1003.42	1552.02	43.9211	7.876	12.577
							62.863	1263.23	631.51	44.0041	1075.81	1674.71	44.0041	7.735	10.725
							62.9816	1193.45	731.451	44.0871	1068.82	1525.06	44.0871	6.986	14.002
							63.1002	1156.66	891.723	44.1701	1010.95	1407.07	44.1701	7.66	12.709
							63.2188	1169.37	917.32	44.2532	913.349	1235.27	44.2532	7.818	10.708
							63.3374	1177.89	850.264	44.3362	801.253	1126.85	44.3362	7.235	11.281
							63.456	1174.67	740.609	44.4192	773.068	1065.76	44.4192	7.443	11.788
							63.5746	1177.35	633.361	44.5022	776.922	1140.82	44.5022	7.998	11.251
							63.6932	1203.77	578.515	44.5853	798.556	1189.42	44.5853	7.847	13.947
							63.8119	1221.36	568.712	44.6683	785.955	1183.21	44.6683	7.269	13.007
							63.9305	1310.62	590.888	44.7513	715.959	1120.42	44.7513	7.971	13.208
							64.0491	1300.54	582.056	44.8344	655.436	1031.15	44.8344	7.043	12.454
							64.1677	1277.89	596.739	44.9174	630.221	1023.93
							64.2863	1231.35	629.286	45.0004	657.973	1038.14
							64.4049	1188.32	633.953	45.0834	731.083	1034.29
							64.5235	1107.35	571.525	45.1665	839.409	1056.49
							64.6421	1100.99	503.81	45.2495	847.348	1020.9
							64.7607	1084.39	469.393	45.3325	772.84	958.081
							64.8793	1106.69	449.57	45.4155	645.361	813.075
							64.998	1096.06	416.327	45.4986	483.345	667.146
							65.1166	1168.21	388.003	45.5816	354.231	569.307
							65.2352	1094.31	376.456	45.6646	263.486	476.149
							65.3538	1048.87	381.93	45.7476	211.198	402.406
							65.4724	1048.62	387.88	45.8307	194.333	383.598
							65.591	1095.87	395.296	45.9137	192.563	367.529
							65.7096	1138.45	389.404	45.9967	189.218	372.821
							65.8282	1205.77	402.855	46.0798	172.861	363.739
							65.9468	1170.59	412.197	46.1628	156.869	363.705
							66.0654	1040.75	419.872	46.2458	154.92	336.64
							66.184	969.813	424.109	46.3288	159.805	346.566
							66.3027	934.508	413.914	46.4119	150.887	293.811
							66.4213	1032	404.845	46.4949	117.583	276.281
							66.5399	1042.59	415.576	46.5779	91.276	233.323
							66.6585	1150.57	417.361	46.6609	62.113	199.616
							66.7771	1190.18	435.676	46.744	42.373	153.208
							66.8957	1230.49	426.158	46.827	30.407	113.037
							67.0143	1203.17	438.539	46.91	21.492	83.981
							67.1329	1199.26	441.15	46.993	16.85	86.525
							67.2515	1277.02	453.208	47.0761	13.762	60.314
							67.3701	1360.93	470.68	47.1591	11.536	54.632
							67.4887	1346.57	476.262	47.2421	10.672	41.972
							67.6074	1411.83	497.93	47.3252	10.222	33.942
							67.726	1470.24	493.56	47.4082	11.242	29.511
							67.8446	1473.13	482.947	47.4912	10.406	32.025
							67.9632	1425.37	476.876	47.5742	10.553	37.88
							68.0818	1367.72	461.437	47.6573	9.786	35.237
							68.2004	1432.49	480.567	47.7403	10.114	32.042
							68.319	1442.44	499.68	47.8233	11.344	39.967
							68.4376	1353.36	510.072	47.9063	13.52	37.61
							68.5562	1330.49	502.246	47.9894	12.941	43.997
							68.6748	1311.74	536.127	48.0724	11.769	32.762
							68.7935	1307.74	560.369	48.1554	10.409	28.635
							68.9121	1396.73	566.706	48.2384	8.978	23.135
							69.0307	1362.36	540.085	48.3215	8.992	17.697
							69.1493	1374.28	524.099	48.4045	10.153	21.231
							69.2679	1356.57	489.758	48.4875	9.783	20.936
							69.3865	1312.86	481.968	48.5705	9.439	24.575
							69.5051	1327.67	426.696	48.6536	10.636	21.423
							69.6237	1286.65	390.399	48.7366	11.144	21.371
							69.7423	1235.47	390.707	48.8196	10.294	22.358
							69.8609	1400.56	375.235	48.9027	8.946	24.003
							69.9795	1612.18	406.801	48.9857	9.032	21.213
							70.0982	1667.32	404.512	49.0687	9.005	20.481
							70.2168	1514.78	404.412	49.1517	8.404	16.639
							70.3354	1460.68	429.365	49.2348	7.791	19.656
							70.454	1463.51	470.782	49.3178	7.383	15.438
							70.5726	1468.88	473.216	49.4008	7.277	15.435
							70.6912	1467.17	466.095	49.4838	7.405	14.146
							70.8098	1439.12	467.432	49.5669	7.993	14.396
							70.9284	1447.05	448.885	49.6499	7.197	12.621
							71.047	1425.41	441.435	49.7329	6.837	11.328
							71.1656	1345.19	395.99	49.8159	7.309	12.243
							71.2842	1045.2	318.935	49.899	6.96	11.833
							71.4029	743.447	252.45	49.982	7.765	10.226
							71.5215	579.924	239.064	50.065	7.2	10.413
							71.6401	554.784	251.212	50.1481	7.857	11.267
							71.7587	504.818	272.541	50.2311	7.273	10.78
							71.8773	447.773	264.828	50.3141	6.855	11.775
							71.9959	380.585	259.14	50.3971	7.347	13.726
							72.1145	316.721	222.805	50.4802	7.454	14.507
							72.2331	253.828	181.04	50.5632	7.06	12.416
							72.3517	172.053	141.464	50.6462	7.376	12.758
							72.4703	111.009	117.552	50.7292	7.4	12.373
							72.589	73.126	85.33	50.8123	6.621	10.672
							72.7076	52.601	72.365	50.8953	6.955	14.285
							72.8262	39.654	58.922	50.9783	7.374	12.565
							72.9448	29.345	35.34	51.0613	6.873	13.555
							73.0634	20.215	25.035	51.1444	7.145	11.324
							73.182	14.478	19.468	51.2274	7.251	10.721
							73.3006	14.753	17.578	51.3104	7.061	9.667
							73.4192	13.028	16.52	51.3935	6.705	10.396
							73.5378	10.856	16.028	51.4765	6.924	12.236
							73.6564	10.465	14.696	51.5595	7.292	10.421
							73.775	8.778	14.083	51.6425	7.169	10.166
							73.8937	9.109	16.31	51.7256	6.825	10.689
							74.0123	8.819	14.813	51.8086	7.35	9.493
							74.1309	9.193	14.173	51.8916	6.856	11.061
							74.2495	8.41	15.452	51.9746	7.297	11.497
							74.3681	10.245	14.494	52.0577	7.44	9.849
							74.4867	8.13	13.014	52.1407	6.957	10.289
							74.6053	10.5	14.216	52.2237	6.574	11.983
							74.7239	10.857	13.347	52.3067	6.89	13.62
							74.8425	10.454	16.269	52.3898	7.992	11.344
							74.9611	10.026	14.94	52.4728	6.921	12.031
							75.0798	9.334	13.844	52.5558	7.192	11.499
							75.1984	10.04	13.654
							75.317	10.228	13.485
							75.4356	11.34	15.127
							75.5542	8.478	14.2
							75.6728	9.152	13.859
							75.7914	10.914	14.359
							75.91	9.474	11.833
							76.0286	8.589	16.528
							76.1472	8.15	14.343
							76.2658	8.809	15.064
							76.3845	11.454	12.382
							76.5031	14.076	14.109
							76.6217	7.302	14.808
							76.7403	7.816	15.349
							76.8589	10.279	12.388
							76.9775	10.313	12.398
							77.0961	9.984	14.077
							77.2147	9.485	12.218
							77.3333	12.342	12.837
							77.4519	8.877	14.381
							77.5705	9.792	13.078
							77.6892	8.755	13.633
							77.8078	9.285	13.051
							77.9264	8.99	15.379
							78.045	8.789	15.141
							78.1636	9.004	13.286
							78.2822	9.801	13.228
							78.4008	9.952	12.964
							78.5194	12.126	13.593
							78.638	8.424	14.346
							78.7566	6.547	15.666
							78.8753	7.187	14.179
							78.9939	9.404	13.92
							79.1125	10.034	12.702
							79.2311	12.115	14.865
							79.3497	10.346	14.632
							79.4683	8.184	11.912
							79.5869	7.878	12.108
							79.7055	9.481	11.272
							79.8241	8.364	12.146
							79.9427	10.614	15.642
							80.0613	10.305	14.691
							80.18	9.631	12.182
							80.2986	8.206	13.094
							80.4172	10.888	13.9
							80.5358	9.125	13.898
							80.6544	9.456	13.939
							80.773	8.864	15.005
							80.8916	10.071	16.512
							81.0102	10.202	11.842
							81.1288	7.999	14.541
							81.2474	8.168	15.122
							81.3661	9.644	13.732
							81.4847	9.729	12.453
							81.6033	10.122	12.285
							81.7219	10.752	12.075
							81.8405	9.138	11.75
							81.9591	8.349	10.814
							82.0777	7.967	14.279
							82.1963	8.515	13.507

## Sheet: Fig. 5
Fig. 5d					Fig. 5e						Fig. 5f
X(pixel)	X(um)	EGFP-CAAX	mScar-hTPX2		X(pixel)	X(um)	EGFP-CAAX	mScar-hTPX2			Pre	Dimerization
0	0	2.0889	3.2		0	0	2.074	10.202			0.013	0.515
1	0.0754785	2.2	4.5333		1	0.0850246	1.95	10.653			0.001	0.409
2	0.150957	2.5111	4.6444		2	0.170049	2.121	11.075			0.271	0.57
3	0.226436	2.5556	5.7333		3	0.255074	2.018	10.064			0.226	0.499
4	0.301914	2.9333	4.9111		4	0.340098	2.331	9.269			0.242	0.634
5	0.377393	3.4	5.0889		5	0.425123	2.384	7.373			0.425	0.448
6	0.452871	3.4889	4.8444		6	0.510148	2.542	8.982			0.048	0.704
7	0.52835	3.5778	3.8		7	0.595172	2.729	10.332			-0.057	0.724
8	0.603828	3.2889	3.7556		8	0.680197	2.812	8.117			-0.054	0.423
9	0.679307	4.6444	4.1333		9	0.765222	3.072	7.063			0.022	0.438
10	0.754785	5.2222	3.7778		10	0.850246	3.311	8.37			0.286	0.722
11	0.830264	6.2667	4.0667		11	0.935271	3.521	7.952			0.199	0.619
12	0.905742	6.4222	3.6889		12	1.0203	3.844	7.806			0.166	0.502
13	0.981221	7.4222	4.8		13	1.10532	4.104	6.834			0.132
14	1.0567	9.2222	4.2889		14	1.19034	4.49	6.915			0.038
15	1.13218	9.9778	4.4444		15	1.27537	4.526	5.535			0.11
16	1.20766	10.8667	4.2222		16	1.36039	4.948	5.781			0.165
17	1.28314	11.8222	7.2222		17	1.44542	5.55	5.597			0.402
18	1.35861	12.7333	7.4		18	1.53044	5.784	5.966			0.037
19	1.43409	13.7111	5.2889		19	1.61547	6.332	6.36			0.058
20	1.50957	15.2	5.0667		20	1.70049	6.921	6.355
21	1.58505	18.4	4.8222		21	1.78552	7.485	3.994
22	1.66053	18.7333	4.2667		22	1.87054	8.184	6.78
23	1.73601	22.3333	4.9778		23	1.95557	9.04	6.5
24	1.81148	28.4889	3.7556		24	2.04059	9.852	6.093
25	1.88696	31.4222	5.1556		25	2.12562	11.219	4.662
26	1.96244	34.5333	6.8222		26	2.21064	12.315	8.441
27	2.03792	41.7556	5.6		27	2.29566	13.843	8.664
28	2.1134	46.8444	5.7556		28	2.38069	15.404	10.59
29	2.18888	51.0222	4.5333		29	2.46571	18.147	8.91
30	2.26436	54.3556	5.9333		30	2.55074	20.781	12.205
31	2.33983	57.7333	4.7778		31	2.63576	24.593	12.39
32	2.41531	62.6667	4.9778		32	2.72079	30.736	17.022
33	2.49079	68.8667	4.6889		33	2.80581	40.744	17.24
34	2.56627	74.1333	6.3333		34	2.89084	51.528	24.581
35	2.64175	78.8889	8.5778		35	2.97586	63	25.375
36	2.71723	77.7556	6.4		36	3.06089	73.501	38.895
37	2.79271	71.6222	6.6667		37	3.14591	85.58	50
38	2.86818	63.2444	5.6444		38	3.23094	104.301	68.533
39	2.94366	54.6444	8.4889		39	3.31596	131.521	88.029
40	3.01914	48.5111	7.9111		40	3.40098	162.808	107.953
41	3.09462	40.8444	9.6889		41	3.48601	192.844	130.57
42	3.1701	34.6667	11.8444		42	3.57103	215.622	138.848
43	3.24558	29.2889	10.2889		43	3.65606	234.619	163.464
44	3.32106	27	9.6889		44	3.74108	247.644	179.706
45	3.39653	23.4444	9.6889		45	3.82611	253.901	184.147
46	3.47201	19.6889	6.8667		46	3.91113	254.028	186.096
47	3.54749	16.5778	7.6444		47	3.99616	251.516	188.36
48	3.62297	15.1111	6.6889		48	4.08118	244.7	174.53
49	3.69845	14.2444	6.5778		49	4.16621	231.184	154.224
50	3.77393	14.0222	8.7333		50	4.25123	211.113	138.264
51	3.84941	12.9778	7.5111		51	4.33626	173.969	113.067
52	3.92488	12.4444	6.8444		52	4.42128	132.188	89.979
53	4.00036	10.5333	10.4667		53	4.5063	100.739	73.732
54	4.07584	9.9333	9.7556		54	4.59133	79.721	65.333
55	4.15132	7.9556	11.8889		55	4.67635	65.257	55.501
56	4.2268	6.1556	13.7778		56	4.76138	54.955	49.662
57	4.30228	6.7333	14.6		57	4.8464	46.663	39.318
58	4.37775	5.8667	17.0889		58	4.93143	40.673	41.984
59	4.45323	4.9111	16.5111		59	5.01645	35.798	42.77
60	4.52871	4.5556	15.4889		60	5.10148	31.794	38.621
61	4.60419	4.5333	12.1111		61	5.1865	29.065	40.485
62	4.67967	4.2444	16.1111		62	5.27153	26.022	48.55
63	4.75515	4.3333	17.3556		63	5.35655	23.549	49.079
64	4.83063	4.0444	17.0444		64	5.44158	21.46	52.372
65	4.9061	4.3333	19.9111		65	5.5266	19.07	52.097
66	4.98158	4.2222	21.1556		66	5.61162	17.577	58.051
67	5.05706	3.6667	26		67	5.69665	16.053	55.497
68	5.13254	3.3556	22.7556		68	5.78167	14.436	42.359
69	5.20802	3.6444	24.5333		69	5.8667	13.887	46.277
70	5.2835	3.4889	19.9333		70	5.95172	12.418	50.1
71	5.35898	3.3111	23.3778		71	6.03675	11.467	53.12
72	5.43445	3.4444	24.1556		72	6.12177	10.75	44.391
73	5.50993	3.4667	26.6222		73	6.2068	10.236	42.28
74	5.58541	2.3778	28.5778		74	6.29182	9.634	40.508
75	5.66089	2.5333	25.5778		75	6.37685	9.012	37.832
76	5.73637	3.0889	25.2667		76	6.46187	9.07	36.399
77	5.81185	2.8444	24.0222		77	6.5469	8.768	35.58
78	5.88733	3	20.4222		78	6.63192	8.377	37.551
79	5.9628	2.9778	23.6222		79	6.71694	8.048	36.301
80	6.03828	2.6889	24.1333		80	6.80197	7.827	31.099
81	6.11376	3.2444	25.3778		81	6.88699	7.842	30.418
82	6.18924	2.7333	20.4444		82	6.97202	7.465	35.248
83	6.26472	2.1111	22.3111		83	7.05704	7.322	34.575
84	6.3402	2.8444	25.8222		84	7.14207	6.805	30.611
85	6.41568	2.8444	21.8889		85	7.22709	7.115	34.509
86	6.49115	2.6667	22.6889		86	7.31212	7.215	30.377
87	6.56663	2.5111	21.9111		87	7.39714	6.941	27.438
88	6.64211	2.8667	23.6222		88	7.48217	6.682	28.335
89	6.71759	2.4444	25.6222		89	7.56719	6.561	28.985
90	6.79307	2.2889	25.8667		90	7.65222	6.458	24.387
91	6.86855	2.3111	25.7556		91	7.73724	6.535	24.412
92	6.94403	2.1556	24.4222		92	7.82226	6.143	22.769
93	7.0195	1.9111	27.8889		93	7.90729	6.27	21.746
94	7.09498	2.0667	28.1778		94	7.99231	5.989	19.171
95	7.17046	2.2222	27.0444		95	8.07734	5.835	25.887
96	7.24594	2.5111	23.9333		96	8.16236	5.89	27.508
97	7.32142	1.4889	26.7333		97	8.24739	5.724	35.498
98	7.3969	1.9111	25.6222		98	8.33241	5.619	39.116
99	7.47237	1.8889	24.4444		99	8.41744	5.43	43.217
100	7.54785	2.2	27.0444		100	8.50246	5.59	36.13
101	7.62333	2.3778	29.0222		101	8.58749	5.551	40.343
102	7.69881	1.9778	26.6667		102	8.67251	5.555	38.38
103	7.77429	2.4222	28.9778		103	8.75754	5.381	36.548
104	7.84977	2.3778	27.0667		104	8.84256	5.462	35.26
105	7.92525	2.5778	25.5111		105	8.92758	5.257	35.944
106	8.00072	2.0222	25.4667		106	9.01261	5.427	38.409
107	8.0762	1.9333	22		107	9.09763	5.339	44.274
108	8.15168	1.9111	26.6		108	9.18266	4.81	51.085
109	8.22716	1.8667	23.6222		109	9.26768	5.075	56.486
110	8.30264	1.8667	24.4444		110	9.35271	4.915	61.509
111	8.37812	1.8444	23.8889		111	9.43773	4.739	64.483
112	8.4536	1.7556	23.8444		112	9.52276	4.883	55.117
113	8.52907	1.8222	28.0444		113	9.60778	4.79	50.337
114	8.60455	2.5111	27.8667		114	9.69281	5.121	49.622
115	8.68003	2.2222	26.2222		115	9.77783	4.953	49.122
116	8.75551	2.1778	27.1111		116	9.86286	5.187	44.051
117	8.83099	2.1556	33.5778		117	9.94788	5.067	48.906
118	8.90647	2.4667	29.7333		118	10.0329	5.207	48.132
119	8.98195	1.7778	23.9333		119	10.1179	5.303	43.243
120	9.05742	2.1333	23.6		120	10.203	5.335	46.772
121	9.1329	1.6444	25.3333		121	10.288	5.407	49.346
122	9.20838	2.2222	25.2222		122	10.373	5.517	50.349
123	9.28386	2.6222	20.8		123	10.458	5.662	51.684
124	9.35934	1.8	21.6		124	10.5431	5.769	49.186
125	9.43482	1.9778	20.1333		125	10.6281	5.942	44.494
126	9.5103	2.0667	23.8667		126	10.7131	5.887	39.229
127	9.58577	2.0667	22.7333		127	10.7981	5.92	38.581
128	9.66125	2.1556	27.8667		128	10.8832	6.111	39.78
129	9.73673	1.8	25.0222		129	10.9682	5.915	39.964
130	9.81221	2.0889	26.6889		130	11.0532	5.887	40.761
131	9.88769	2.1333	25.4667		131	11.1382	5.777	45.858
132	9.96317	2.2222	24.2		132	11.2232	5.641	47.431
133	10.0386	2.4222	28.0444		133	11.3083	5.657	41.315
134	10.1141	1.9556	29.2667		134	11.3933	5.714	41.696
135	10.1896	2.0444	25.4444		135	11.4783	5.522	43.052
136	10.2651	2.1556	28.0889		136	11.5633	5.555	44.817
137	10.3406	2.2667	23.6667		137	11.6484	5.352	40.086
138	10.416	1.9333	23.4889		138	11.7334	5.335	39.866
139	10.4915	2.3333	22.0667		139	11.8184	5.38	39.355
140	10.567	2.2889	26.7556		140	11.9034	5.332	39.523
141	10.6425	2.3111	28.4222		141	11.9885	5.555	46.05
142	10.718	2.5111	24.8222		142	12.0735	5.435	45.717
143	10.7934	2.5333	24.0667		143	12.1585	5.564	45.439
144	10.8689	2.1556	22.0889		144	12.2435	5.736	52.515
145	10.9444	2.3556	24.7333		145	12.3286	5.68	45.067
146	11.0199	2.4889	23.1333		146	12.4136	5.746	49.101
147	11.0953	2.6444	24.6		147	12.4986	5.793	46.587
148	11.1708	3.2222	18.9333		148	12.5836	5.796	52.088
149	11.2463	3.3111	15.9111		149	12.6687	5.792	44.661
150	11.3218	3.4667	17.5333		150	12.7537	5.964	44.347
151	11.3973	3.8	14.3778		151	12.8387	6.058	52.754
152	11.4727	4.2667	11		152	12.9237	5.941	43.333
153	11.5482	4.1111	10.6		153	13.0088	6.381	37.899
154	11.6237	5.1556	12.4222		154	13.0938	6.572	53.27
155	11.6992	4.6889	9.8444		155	13.1788	6.608	51.296
156	11.7747	5.2222	9.3556		156	13.2638	6.63	47.833
157	11.8501	4.6	7.7111		157	13.3489	6.795	46.322
158	11.9256	4.9556	9.2889		158	13.4339	7.041	47.428
159	12.0011	4.4	7.6444		159	13.5189	7.193	43.742
160	12.0766	4.4	7.5111		160	13.6039	7.552	54.961
161	12.152	4.2222	6.9778		161	13.689	7.653	51.152
162	12.2275	3.9778	5.6222		162	13.774	8.032	54.518
163	12.303	3.9111	4.8667		163	13.859	8.021	52.45
164	12.3785	4	4.2		164	13.944	8.563	47.857
165	12.454	4.1556	4.3778		165	14.0291	8.399	51.052
166	12.5294	4.0444	3.8222		166	14.1141	8.583	49.617
167	12.6049	4.6444	2.2889		167	14.1991	9.015	43.913
168	12.6804	4.6	3.4		168	14.2841	9.61	42.351
169	12.7559	5	4.2889		169	14.3692	9.582	45.673
170	12.8314	5.5333	2.6444		170	14.4542	9.802	41.755
171	12.9068	5	2.5111		171	14.5392	10.174	44.486
172	12.9823	5.2667	3.8667		172	14.6242	10.811	43.87
173	13.0578	5.6444	2.8222		173	14.7093	11.052	41.406
174	13.1333	5.9333	2.6444		174	14.7943	11.653	37.404
175	13.2087	5.6889	2.9778		175	14.8793	12.437	42.291
176	13.2842	4.7111	3.1333		176	14.9643	12.704	38.71
177	13.3597	4.7111	2.6222		177	15.0494	13.288	43.465
178	13.4352	4.6889	3.3778		178	15.1344	14.298	41.022
179	13.5107	3.9556	3.6		179	15.2194	15.348	42.453
180	13.5861	4.1111	4.4222		180	15.3044	16.474	38.546
181	13.6616	3.9556	3.7556		181	15.3895	17.567	42.914
182	13.7371	4.5778	4.1778		182	15.4745	18.775	40.105
183	13.8126	4.1333	2.8		183	15.5595	20.257	39.19
184	13.8881	3.5111	4.0444		184	15.6445	22.072	38.483
185	13.9635	3.6222	3.9556		185	15.7296	23.134	40.754
186	14.039	3.3556	2.6		186	15.8146	25.004	37.517
187	14.1145	3.6	2.9111		187	15.8996	26.686	37.908
188	14.19	3.6889	2.6222		188	15.9846	28.467	35.295
189	14.2654	3.6	2.7333		189	16.0697	31.388	38.858
190	14.3409	3.6	4.6		190	16.1547	34.064	38.847
191	14.4164	3.6667	4.7778		191	16.2397	37.376	40.769
192	14.4919	3.6889	2.4667		192	16.3247	40.966	38.517
193	14.5674	3.4667	3.1778		193	16.4098	45.769	37.234
194	14.6428	3.6	2.9556		194	16.4948	52.225	43.442
195	14.7183	3.2	2.8		195	16.5798	60.662	54.063
196	14.7938	3.5778	1.5778		196	16.6648	72.826	46.037
197	14.8693	3.8	2.8889		197	16.7498	88.14	58.335
198	14.9447	3.8	2.5333		198	16.8349	106.421	72.566
199	15.0202	3.5556	2.9556		199	16.9199	129.534	81.57
200	15.0957	4.0444	3.1111		200	17.0049	157.726	98.884
201	15.1712	3.7111	3.1111		201	17.0899	187.553	103.347
202	15.2467	4	3.1556		202	17.175	211.386	127.457
203	15.3221	4.2667	4.8667		203	17.26	230.218	150.673
204	15.3976	3.8667	4.9778		204	17.345	244.086	160.234
205	15.4731	4.1556	4.0444		205	17.43	251.671	175.522
206	15.5486	4.1778	4.2889		206	17.5151	254.784	171.466
207	15.6241	3.9556	3.4444		207	17.6001	255	171.322
208	15.6995	4.3111	3.8		208	17.6851	255	172.467
209	15.775	4.4222	4.5333		209	17.7701	255	171.703
210	15.8505	4.6444	4.6667		210	17.8552	255	158.172
211	15.926	4.4222	4.6889		211	17.9402	255	146.306
212	16.0014	4.7778	7.0889		212	18.0252	254.917	136.305
213	16.0769	4.8667	5.4		213	18.1102	254.192	128.89
214	16.1524	4.8444	3.8444		214	18.1953	250.664	121.673
215	16.2279	5.0444	5.5556		215	18.2803	245.138	112.256
216	16.3034	5.4	3.8		216	18.3653	238.619	111.638
217	16.3788	5.8889	5.6222		217	18.4503	230.65	99.317
218	16.4543	5.9111	4.9111		218	18.5354	218.387	89.458
219	16.5298	5.6667	5.7333		219	18.6204	197.348	71.15
220	16.6053	6.4	5.2		220	18.7054	169.704	62.197
221	16.6808	6.5556	3.3778		221	18.7904	142.389	46.02
222	16.7562	6.0889	3.5778		222	18.8755	114.971	35.498
223	16.8317	6.3333	3.1333		223	18.9605	88.849	32.043
224	16.9072	6.6444	3.3111		224	19.0455	69.996	31.314
225	16.9827	6.3333	3.5778		225	19.1305	58.725	24.803
226	17.0581	7.9111	4.0222		226	19.2156	51.954	20.742
227	17.1336	8.4667	3.2889		227	19.3006	45.936	27.126
228	17.2091	8.5556	3.3111		228	19.3856	39.97	23.47
229	17.2846	9.4444	3.6444		229	19.4706	33.297	20.261
230	17.3601	10.5556	3.7778		230	19.5557	25.137	15.152
231	17.4355	12.2	3.2667		231	19.6407	18.046	14.152
232	17.511	14.9333	5.1778		232	19.7257	12.774	10.653
233	17.5865	16.2444	3.7778		233	19.8107	8.75	10.622
234	17.662	16.9556	4.8444		234	19.8958	6.308	8.474
235	17.7375	20.7333	3.7111		235	19.9808	4.926	9.016
236	17.8129	23.6889	4.2444		236	20.0658	3.969	9.367
237	17.8884	27.4	3.0444		237	20.1508	3.336	9.218
238	17.9639	31.0444	3.5333		238	20.2359	2.774	10.079
239	18.0394	37.9111	2.6444		239	20.3209	2.545	6.366
240	18.1148	39.1556	3.0667		240	20.4059	2.14	10.338
241	18.1903	41.1333	6.6889		241	20.4909	1.732	10.982
242	18.2658	42.5333	6.6889		242	20.576	1.595	10.301
243	18.3413	42.7333	5.3778		243	20.661	1.28	7.501
244	18.4168	38.2	5.5111		244	20.746	1.167	12.729
245	18.4922	36.6	4.0222		245	20.831	1.121	10.352
246	18.5677	32.5333	5.8444		246	20.9161	1.072	9.298
247	18.6432	28.1556	7.6889		247	21.0011	0.939	11.964
248	18.7187	24.5778	4.9333		248	21.0861	0.849	11.295
249	18.7942	20.2	4.5556		249	21.1711	0.82	6.648
250	18.8696	20.6	4.6667		250	21.2562	0.821	10.137
251	18.9451	18.8889	3.5778		251	21.3412	0.821	9.773
252	19.0206	18.0667	3.8889		252	21.4262	0.799	8.413
253	19.0961	17.6222	5.0444
254	19.1715	17.8444	4.7333
255	19.247	18.5778	4.3111
256	19.3225	18.7333	4.7556
257	19.398	19.8	5.5333
258	19.4735	20.1556	5.1778
259	19.5489	20.6222	3.2667
260	19.6244	21.1111	4.2222
261	19.6999	18.6222	4.2
262	19.7754	13.1111	3.9778
263	19.8509	8.5333	4.0667
264	19.9263	5.8667	3.8
265	20.0018	3.3333	3.4667
266	20.0773	2.4	5.1778
267	20.1528	1.8444	3.4667
268	20.2282	1.4	4.0444
269	20.3037	1.6667	4.8222
270	20.3792	1.5111	4.5111
271	20.4547	1.1778	4.0222
272	20.5302	1.1333	4.6667
273	20.6056	0.8667	2.9556
274	20.6811	0.8	4.0222
275	20.7566	0.9111	5.9333
276	20.8321	0.6889	5.4
277	20.9076	0.8889	3.8222
278	20.983	0.6667	4.6889

## Sheet: Fig. 6bcef
Fig. 6b-c (HepG2)					Fig. 6e-f (HeLa)
EdU Positive Ratio		Fluorescence			EdU Positive Ratio		Fluorescence
Control	cRTC	Control	cRTC		Control	cRTC	Control	cRTC
0.18889	0.22581	1889	1230		0.4	0.16	1913	656.511
0.20619	0.15217	1746	746		0.45	0.16923	2079	559.218
0.26087	0.18713	2175	1176		0.32813	0.03333	1822	98.603
0.29167	0.12	1448	462		0.45283	0.18824	2401	1050
0.30128	0.11429	2066	1503		0.35211	0.18919	2097	891.258
0.33333	0.21053	1783	1214		0.33333	0.16667	2074	469.776
0.23358	0.21127	1711	854		0.4	0.16667	2109	899.127
0.33108	0.04762	1576	761		0.35714	0.18182	1980	806.737
0.33333	0.1875	1899	763		0.27273	0.19565	2370	958.97
0.31373	0.17266	2071	913		0.44118	0.23404	1437	1071
0.35	0.20231	1824	1056		0.40741	0.34091	1208	1000

## Sheet: Fig. 6i-j
Day	1	2	3	4	Blank (V)	SD (V)	SEM (V)			T1	T2	T3	T4	T5	T6	TCEP (V)	TCEP (ΔVab)	SD (V)	SEM (V)			1	2	3	TatCPP (V)	TatCPP (ΔVab)	SD (V)	SEM (V)			1	2	3	4	Taxol10(V)	Taxol10(ΔVab)	SD(V)	SEM(V)			1	2	3	CTTC (V)	CTTC (ΔVab)	SD (V)	SEM (V)
1	172.007	130.925	118.847	102.161	130.985	29.7826	14.8913			102.161	187.402	113.098	94.4376	234.414	195.433	154.491	23.5059	58.6607	23.9431			153.98	91.9525	96.9671	114.3	16.6851	34.4554	19.8934			118.847	137.259	137.259	96.9671	122.583	20.0585	19.1562	9.57809			104.826	87.1139	187.402	126.447	4.53771	53.5262	30.9043
2	172.007	137.259	134.067	195.433	159.691	29.3767	14.6884			102.161	179.595	115.949	137.259	187.402	212.175	155.757	3.93461	43.7085	17.8402			187.402	115.949	96.9671	133.439	26.252	47.6872	27.533			124.789	143.794	143.794	102.161	128.634	31.0572	19.7927	9.89636			104.826	104.826	216.505	142.052	17.6392	64.4783	37.2277
3	175.774	157.48	118.847	234.414	171.629	48.1154	24.0577			110.294	191.389	118.847	96.9671	164.637	294.01	162.691	8.9381	73.5654	30.0267			216.505	130.925	82.4482	143.293	28.336	67.879	39.1911			143.794	143.794	187.402	107.536	145.631	25.9972	32.674	16.337			107.536	124.789	220.894	151.073	20.5558	61.0788	35.2649
4	179.595	203.689	147.138	273.141	200.891	53.4506	26.7253			153.98	195.433	164.637	130.925	179.595	338.882	193.908	6.98234	74.3539	30.3485			248.475	161.032	91.9525	167.153	33.7376	78.4408	45.2891			220.894	161.032	199.533	113.098	173.639	27.2519	47.3557	23.6779			113.098	172.007	243.728	176.278	24.6132	65.4196	37.7711
5	220.894	212.175	195.433	344.792	243.323	68.4659	34.2329			172.007	195.433	283.447	143.794	195.433	492.808	247.154	3.83017	129.108	52.6969			299.388	207.903	143.794	217.028	26.2952	78.1973	45.1486			278.263	191.389	220.894	172.007	215.638	27.6852	46.336	23.168			164.637	172.007	243.728	193.457	49.8663	43.6912	25.2259
6	243.728	234.414	253.284	470.524	300.488	113.619	56.8095			220.894	216.505	283.447	157.48	253.284	572.152	283.96	16.5272	147.323	60.1319			283.447	239.041	168.295	230.261	70.2265	58.076	33.5312			310.34	229.848	258.155	239.041	259.346	41.1416	35.9826	17.9913			220.894	225.341	273.141	239.792	60.6955	28.9667	16.7244
7	288.696	278.263	294.01	539.466	350.108	126.407	63.2037			248.475	243.728	381.704	234.414	310.34	641.433	343.349	6.7595	156.337	63.8111			338.882	294.01	207.903	280.265	69.8436	66.5621	38.4307			375.378	299.388	288.696	248.475	302.984	47.1242	53.0067	26.5034			234.414	304.831	375.378	304.874	45.2341	70.4819	40.6939
8	315.915	294.01	350.771	706.458	416.788	194.523	97.2613			263.088	321.556	333.039	273.141	310.34	678.077	363.207	53.5815	156.664	63.9447			388.102	344.792	278.263	337.052	79.7363	55.3271	31.944			414.405	381.704	401.109	356.819	388.509	28.279	25.0329	12.5165			191.389	234.414	362.935	262.913	153.875	89.2533	51.5319
9	375.378	310.34	388.102	775.736	462.389	211.656	105.828			350.771	407.721	441.871	315.915	375.378	755.501	441.193	21.1962	160.07	65.3349			508.049	448.922	304.831	420.6	41.7886	104.527	60.3505			456.047	434.894	407.721	427.991	431.663	30.7257	19.9309	9.96547			220.894	263.088	401.109	295.03	167.359	94.2585	54.4218
10	563.86	321.556	394.57	1163.67	610.915	382.226	191.113			407.721	477.876	588.979	381.704	407.721	827.899	515.317	95.5981	170.612	69.6374			641.433	555.649	350.771	515.951	94.9641	149.342	86.225			456.047	523.6	388.102	470.524	459.568	151.347	55.7972	27.8986			304.831	315.915	463.248	361.331	249.584	88.4362	51.0602
11	687.451	344.792	414.405	1361.16	701.951	463.683	231.842			523.6	539.466	725.812	515.785	531.493	974.35	635.084	66.8666	184.319	75.2323			817.285	641.433	407.721	622.146	79.8047	205.462	118.627			500.39	531.493	388.102	485.304	476.322	225.629	61.878	30.939			243.728	414.405	539.466	399.199	302.752	148.454	85.7126
12	765.574	381.704	456.047	1452.21	763.883	488.063	244.032			668.789	563.86	755.501	539.466	614.833	1150.35	715.466	48.4171	226.712	92.5357			860.292	687.451	448.922	665.555	98.3284	206.557	119.259			515.785	515.785	414.405	539.466	496.36	267.523	55.7656	27.8828			288.696	448.922	523.6	420.406	343.477	120.02	69.2956

## Sheet: Fig. S3
Wavelength	+ GBP-TMP	+ GBP
490	47.429	51.7848
491	52.0204	56.6627
492	56.128	61.038
493	59.9837	65.1683
494	63.6266	69.1153
495	67.0237	72.7652
496	70.5952	76.561
497	73.8942	80.0884
498	76.9899	83.3784
499	79.8928	86.4756
500	82.5703	89.2863
501	84.9684	91.8515
502	87.1302	94.0892
503	88.9664	95.9591
504	90.4954	97.5067
505	91.7198	98.6715
506	92.5538	99.5309
507	93.0462	99.9694
508	93.1879	100
509	93.0118	99.7067
510	92.4851	99.0566
511	91.6245	98.0757
512	90.5509	96.7938
513	89.1545	95.3042
514	87.546	93.5015
515	85.6959	91.5169
516	83.6936	89.3517
517	81.5773	87.0531
518	79.3209	84.6671
519	77.0115	82.1568
520	74.6228	79.6041
521	72.1752	77.0711
522	69.7558	74.4481
523	67.2343	71.8004
524	64.7482	69.1354
525	62.2755	66.4702
526	59.8077	63.8765
527	57.439	61.3631
528	55.124	58.9255
529	52.8912	56.5414
530	50.7444	54.2371
531	48.6797	52.0842
532	46.7629	49.987
533	44.9226	48.0651
534	43.2388	46.2708
535	41.6354	44.5872
536	40.1625	42.9901
537	38.7594	41.4918
538	37.4246	40.0391
539	36.1008	38.6286
540	34.8556	37.2859
541	33.6318	35.9859
542	32.4114	34.6861
543	31.2387	33.4199
544	30.0866	32.2024
545	28.9678	30.9853
546	27.8848	29.7861
547	26.8299	28.6457
548	25.815	27.5367
549	24.8317	26.4697
550	23.8697	25.4601
551	22.9981	24.4796
552	22.1407	23.5505
553	21.3357	22.6522
554	20.558	21.8157
555	19.8072	20.9834
556	19.0823	20.168
557	18.3837	19.3956
558	17.6846	18.6335
559	17.0403	17.8805
560	16.3858	17.1435
561	15.7725	16.4614
562	15.1951	15.7707
563	14.607	15.1126
564	14.06	14.459
565	13.5562	13.8458
566	13.0673	13.2522
567	12.6237	12.6975
568	12.206	12.1854
569	11.8346	11.6842
570	11.4965	11.2122
571	11.201	10.7765
572	10.9217	10.3686
573	10.7	9.99743
574	10.4973	9.66459
575	10.3294	9.35349
576	10.1812	9.07442
577	10.0733	8.81901
578	9.96449	8.59155
579	9.88577	8.38689
580	9.80738	8.18427
581	9.75889	8.01019
582	9.70361	7.84431
583	9.66251	7.69644
584	9.62328	7.563
585	9.58657	7.42226
586	9.53954	7.28339
587	9.50782	7.15554
588	9.44488	7.02908
589	9.40829	6.90475
590	9.3401	6.77243
591	9.28637	6.64337
592	9.21319	6.51515
593	9.12294	6.38617
594	9.03171	6.25093
595	8.94065	6.12017
596	8.84136	5.98364
597	8.71566	5.84392
598	8.59542	5.70871
599	8.46124	5.57446
600	8.31895	5.43713
601	8.16913	5.29593
602	8.02033	5.15315
603	7.85253	5.00804
604	7.67987	4.86299
605	7.51442	4.70951
606	7.33579	4.56867
607	7.15363	4.42351
608	6.98014	4.28154
609	6.80232	4.13472
610	6.63472	4.0007
611	6.45617	3.87568
612	6.29126	3.75261
613	6.1371	3.63141
614	5.98808	3.51565
615	5.83499	3.41224
616	5.69993	3.31371
617	5.56562	3.21089
618	5.42369	3.11935
619	5.30735	3.03413
620	5.17583	2.94902
621	5.05248	2.86908
622	4.93178	2.78077
623	4.81348	2.70464
624	4.68924	2.62383
625	4.5725	2.5468
626	4.45281	2.47414
627	4.34249	2.39532
628	4.22549	2.32163
629	4.11369	2.2541
630	3.99874	2.17797
631	3.88898	2.11163
632	3.78632	2.04379
633	3.676	1.98091
634	3.56983	1.92298
635	3.46741	1.86155
636	3.3684	1.79841
637	3.27282	1.74449
638	3.18147	1.6912
639	3.09893	1.64301
640	3.01044	1.59172
641	2.92121	1.54269
642	2.84128	1.49296
643	2.75875	1.45074
644	2.68751	1.40378
645	2.6136	1.36561
646	2.54031	1.32364
647	2.46622	1.28351
648	2.39682	1.24611
649	2.3291	1.2088
650	2.25904	1.17151
651	2.1957	1.13405
652	2.1279	1.09555
653	2.0629	1.06429
654	1.99985	1.02998
655	1.93672	0.991625
656	1.88064	0.959913
657	1.81963	0.926533
658	1.75959	0.893324
659	1.70103	0.863278
660	1.64704	0.83285
661	1.59322	0.804351
662	1.53796	0.776804
663	1.48992	0.74683
664	1.44093	0.722488
665	1.39274	0.698159
666	1.34545	0.67316
667	1.30424	0.651986
668	1.26136	0.630161
669	1.21908	0.60948
670	1.18085	0.587987
671	1.1434	0.566105
672	1.10738	0.547889
673	1.07062	0.532405
674	1.03332	0.513304
675	1.00515	0.497666
676	0.968359	0.479439
677	0.937413	0.461472
678	0.906056	0.44661
679	0.874899	0.429492
680	0.843119	0.414901
681	0.813861	0.399813
682	0.782798	0.383994
683	0.75518	0.369538
684	0.730838	0.356313
685	0.7009	0.344866
686	0.678284	0.332049
687	0.650574	0.319249
688	0.629083	0.306415
689	0.604086	0.297592
690	0.585159	0.284893
691	0.564155	0.275206
692	0.542546	0.266556
693	0.525288	0.257274
694	0.504314	0.246183
695	0.488791	0.2396
696	0.470854	0.229773
697	0.451999	0.220894
698	0.436598	0.213611
699	0.421682	0.20527
700	0.406546	0.198373
701	0.39414	0.191121
702	0.381599	0.18418
703	0.369299	0.179332
704	0.357335	0.173359
705	0.348047	0.166569
706	0.336801	0.162178
707	0.32995	0.159562
708	0.321867	0.153534
709	0.314719	0.149982
710	0.307282	0.147604
711	0.300841	0.144167
712	0.294367	0.141429
713	0.289271	0.139567
714	0.283593	0.136538
715	0.27774	0.133477
716	0.273416	0.13022
717	0.266163	0.128732
718	0.261231	0.12583
719	0.257777	0.12299
720	0.250209	0.119222
721	0.246417	0.117962
722	0.241314	0.115662
723	0.234884	0.113185
724	0.230812	0.110628
725	0.225449	0.107098
726	0.220773	0.105602
727	0.214183	0.102958
728	0.210509	0.100902
729	0.205846	0.0970698
730	0.200004	0.0953098
731	0.195557	0.0921853
732	0.18908	0.0895876
733	0.185192	0.0869914
734	0.178815	0.0856361
735	0.174271	0.0824881
736	0.168207	0.0793801
737	0.163403	0.0781054
738	0.158703	0.0749497
739	0.153354	0.0727348
740	0.150389	0.070987
741	0.144588	0.0682278
742	0.140779	0.0662443
743	0.136113	0.0641467
744	0.131506	0.0627103
745	0.127473	0.0595855
746	0.123271	0.0581075
747	0.1177	0.0551232
748	0.114619	0.0535466
749	0.109718	0.0513379
750	0.105357	0.0501389

## Sheet: Fig. S4
cRGT_TMP_0	TMP_0.2	TMP_0.5	TMP(1uM)	TMP_2	TMP_5	TMP_10	TMP_20
0.98	0.578	0.621	0.665	0.35	0.455	0.303	0.395
0.979	0.802	0.819	0.665	0.425	0.506	0.231	0.215
0.954	0.75	0.829	0.617	0.337	0.375	0.359	0.181
0.881	0.713	0.787	0.836	0.441	0.408	0.275	0.27
0.754	0.801	0.73	0.701	0.235	0.228	0.125	0.205
0.96	0.957	0.774	0.861	0.354	0.289	0.337	0.241
0.918	0.895	0.927	0.492	0.343	0.322	0.232	0.084
0.816	0.78	0.617	0.59	0.407	0.251	0.147	0.33
0.967		0.582	0.672	0.235	0.328	0.226	0.356
0.958		0.592	0.641	0.211	0.298	0.225	0.084
0.892				0.234	0.132	0.242	0.27
				0.207	0.11	0.243
				0.391		0.477

[truncated: 15 more sheets: Fig. S5, Fig. S6, Fig. S7, Fig. S8, Fig. S9a-c, Fig. S9d, Fig. S10, Fig. S11, Fig. S12, Fig. S13, Fig. S14c, Fig. S16 (SAAX), Fig. S17d, Fig. S19b (CTT), Full gels and blots]
